# Supplementary material for: Tumor heterogeneity and clonal cooperation influence the immune selection of IFN-γ-signaling mutant cancer cells
Source: Nat Commun. 2020 Jan 30;11:602. doi: 10.1038/s41467-020-14290-4 (PMC6992737; doi:10.1038/s41467-020-14290-4)
Supplement: Supplementary file 5 — Supplementary Data 1 [file 41467_2020_14290_MOESM5_ESM.xls]

## Sheet: IFNgR2KO_vs_WT
IFNgR2KO_vs_WT
ENSM	X6	logFC	AveExpr	t	P.Value	adj.P.Val
ENSMUST00000046745.6|ENSMUSG00000078921.3|OTTMUSG00000005537|OTTMUST00000012308.1|Tgtp2-201|Tgtp2|2810|protein_coding|	Tgtp2	-8.72929	4.74741	-31.9232	1.98912e-10	3.85332e-06
ENSMUST00000025181.16|ENSMUSG00000061232.15|OTTMUSG00000037104|OTTMUST00000095521.1|H2-K1-201|H2-K1|1605|protein_coding|	H2-K1	-5.50978	7.61932	-26.8483	7.87632e-10	7.629e-06
ENSMUST00000031817.9|ENSMUSG00000029798.11|OTTMUSG00000057867|OTTMUST00000142089.1|Herc6-201|Herc6|4767|protein_coding|	Herc6	-3.46259	6.33749	-22.6914	3.13498e-09	8.48509e-06
ENSMUST00000102476.4|ENSMUSG00000060802.8|OTTMUSG00000015534|OTTMUST00000036889.1|B2m-201|B2m|860|protein_coding|	B2m	-3.90134	9.7835	-22.0835	3.96017e-09	8.48509e-06
ENSMUST00000172785.7|ENSMUSG00000073411.11|OTTMUSG00000037094|OTTMUST00000095494.1|H2-D1-202|H2-D1|2102|protein_coding|	H2-D1	-4.3987	9.06933	-24.0444	1.95059e-09	8.48509e-06
ENSMUST00000045097.10|ENSMUSG00000040253.15|OTTMUSG00000053927|OTTMUST00000134136.1|Gbp7-201|Gbp7|5614|protein_coding|	Gbp7	-5.94288	3.23207	-22.6362	3.35944e-09	8.48509e-06
ENSMUST00000035266.10|ENSMUSG00000078853.8|OTTMUSG00000005727|OTTMUST00000012730.1|Igtp-201|Igtp|2022|protein_coding|	Igtp	-6.87949	5.10343	-22.4285	3.72561e-09	8.48509e-06
ENSMUST00000165774.7|ENSMUSG00000028270.12|OTTMUSG00000036785|OTTMUST00000094412.1|Gbp2-201|Gbp2|2516|protein_coding|	Gbp2	-6.91023	6.17277	-23.5264	2.49348e-09	8.48509e-06
ENSMUST00000050487.14|ENSMUSG00000024610.14|-|-|Cd74-201|Cd74|1218|protein_coding|	Cd74	-8.16309	6.45231	-25.436	1.33824e-09	8.48509e-06
ENSMUST00000068063.3|ENSMUSG00000078922.9|OTTMUSG00000005527|OTTMUST00000012294.1|Tgtp1-201|Tgtp1|2823|protein_coding|	Tgtp1	-9.59591	3.58162	-22.2037	4.38008e-09	8.48509e-06
ENSMUST00000113212.3|ENSMUSG00000079436.3|OTTMUSG00000037066|OTTMUST00000095333.1|Kcnj13-201|Kcnj13|1270|protein_coding|	Kcnj13	-7.8175	5.59973	-21.0662	6.4822e-09	1.14157e-05
ENSMUST00000055698.7|ENSMUSG00000046352.7|OTTMUSG00000034674|OTTMUST00000088021.1|Gjb2-201|Gjb2|2406|protein_coding|	Gjb2	-2.59399	7.61777	-20.0372	8.86136e-09	1.43052e-05
ENSMUST00000169114.2|ENSMUSG00000021583.7|OTTMUSG00000067484|OTTMUST00000163364.1|Erap1-201|Erap1|5644|protein_coding|	Erap1	-3.52205	6.40628	-19.6739	1.03928e-08	1.54869e-05
ENSMUST00000002677.10|ENSMUSG00000002602.16|OTTMUSG00000022291|OTTMUST00000053091.1|Axl-201|Axl|4265|protein_coding|	Axl	-4.304	7.20748	-18.8075	1.53183e-08	2.11962e-05
ENSMUST00000025161.8|ENSMUSG00000024308.14|OTTMUSG00000037070|OTTMUST00000095370.1|Tapbp-201|Tapbp|2894|protein_coding|	Tapbp	-3.73847	7.64646	-18.5558	1.69969e-08	2.12859e-05
ENSMUST00000114232.3|ENSMUSG00000079547.3|OTTMUSG00000037116|OTTMUST00000095561.1|H2-DMb1-201|H2-DMb1|1404|protein_coding|	H2-DMb1	-4.48714	5.06239	-18.5075	1.75807e-08	2.12859e-05
ENSMUST00000069507.8|ENSMUSG00000073418.4|OTTMUSG00000037255|OTTMUST00000096077.1|C4b-201|C4b|5379|protein_coding|	C4b	-4.28788	8.51739	-18.1172	2.09288e-08	2.35243e-05
ENSMUST00000049519.3|ENSMUSG00000046879.7|OTTMUSG00000005518|OTTMUST00000012269.1|Irgm1-201|Irgm1|2259|protein_coding|	Irgm1	-4.37437	5.50537	-18.0264	2.18582e-08	2.35243e-05
ENSMUST00000069066.13|ENSMUSG00000020589.17|OTTMUSG00000065878|OTTMUST00000160245.1|Fam49a-202|Fam49a|9452|protein_coding|	Fam49a	-2.45121	5.72849	-17.5665	2.66009e-08	2.71217e-05
ENSMUST00000074949.3|ENSMUSG00000057137.9|OTTMUSG00000022811|OTTMUST00000054826.1|Tmem140-201|Tmem140|2614|protein_coding|	Tmem140	-5.1538	5.04718	-17.3961	2.98963e-08	2.89576e-05
ENSMUST00000196520.1|ENSMUSG00000104713.4|OTTMUSG00000053861|OTTMUST00000137106.1|Gbp6-201|Gbp6|2604|protein_coding|	Gbp6	-6.70398	2.68456	-17.3313	3.21387e-08	2.96472e-05
ENSMUST00000036387.7|ENSMUSG00000033208.7|OTTMUSG00000020277|OTTMUST00000048129.1|S100b-201|S100b|1484|protein_coding|	S100b	-2.37097	7.67847	-17.0204	3.45949e-08	3.04624e-05
ENSMUST00000045617.14|ENSMUSG00000035273.14|OTTMUSG00000026166|OTTMUST00000064644.1|Hpse-201|Hpse|3117|protein_coding|	Hpse	-2.94702	7.97098	-16.7662	3.92871e-08	3.05397e-05
ENSMUST00000113585.8|ENSMUSG00000033174.17|OTTMUSG00000023902|OTTMUST00000058395.1|Mgll-204|Mgll|3676|protein_coding|	Mgll	-4.01626	8.25136	-16.843	3.82515e-08	3.05397e-05
ENSMUST00000066912.11|ENSMUSG00000054072.11|-|-|Iigp1-202|Iigp1|2938|protein_coding|	Iigp1	-7.51712	3.08513	-16.9598	3.94122e-08	3.05397e-05
ENSMUST00000040655.12|ENSMUSG00000036594.14|OTTMUSG00000037121|OTTMUST00000095576.1|H2-Aa-201|H2-Aa|1132|protein_coding|	H2-Aa	-8.9911	4.33477	-16.709	4.65537e-08	3.46861e-05
ENSMUST00000040828.5|ENSMUSG00000073421.5|OTTMUSG00000037120|OTTMUST00000095573.1|H2-Ab1-201|H2-Ab1|1211|protein_coding|	H2-Ab1	-8.25761	3.97286	-16.4898	5.08794e-08	3.6505e-05
ENSMUST00000024249.3|ENSMUSG00000023484.13|-|-|Prph-201|Prph|1769|protein_coding|	Prph	-5.57787	4.06519	-16.2586	5.30202e-08	3.66824e-05
ENSMUST00000161031.1|ENSMUSG00000068245.14|OTTMUSG00000034689|OTTMUST00000088079.1|Phf11d-203|Phf11d|1130|protein_coding|	Phf11d	-4.4876	2.08273	-16.1248	5.53865e-08	3.67516e-05
ENSMUST00000109775.2|ENSMUSG00000068246.5|-|-|Apol9b-201|Apol9b|1545|protein_coding|	Apol9b	-4.94028	3.90209	-16.027	5.88117e-08	3.67516e-05
ENSMUST00000211816.1|ENSMUSG00000074151.13|OTTMUSG00000033926|OTTMUST00000113571.1|Nlrc5-207|Nlrc5|7578|protein_coding|	Nlrc5	-5.44395	1.60616	-16.079	5.79434e-08	3.67516e-05
ENSMUST00000000727.3|ENSMUSG00000000711.3|OTTMUSG00000025110|OTTMUST00000158357.1|Rab5b-201|Rab5b|3180|protein_coding|	Rab5b	-2.02398	7.89812	-15.8184	6.35152e-08	3.84505e-05
ENSMUST00000106222.8|ENSMUSG00000028268.14|OTTMUSG00000023133|OTTMUST00000055907.1|Gbp3-203|Gbp3|2629|protein_coding|	Gbp3	-4.06111	3.30266	-15.7535	6.66851e-08	3.91462e-05
ENSMUST00000097563.8|ENSMUSG00000024610.14|-|-|Cd74-202|Cd74|1410|protein_coding|	Cd74	-8.42278	4.6278	-15.7272	7.57481e-08	4.31586e-05
ENSMUST00000163329.1|ENSMUSG00000055720.10|OTTMUSG00000063209|-|Ubl7-201|Ubl7|1364|protein_coding|	Ubl7	-2.99119	7.08227	-15.1926	8.8953e-08	4.92342e-05
ENSMUST00000032633.11|ENSMUSG00000030450.11|OTTMUSG00000025863|OTTMUST00000063731.1|Oca2-201|Oca2|3132|protein_coding|	Oca2	-3.03349	5.32941	-14.5475	1.27287e-07	6.49535e-05
ENSMUST00000023622.12|ENSMUSG00000022906.15|OTTMUSG00000023901|OTTMUST00000057973.1|Parp9-201|Parp9|2973|protein_coding|	Parp9	-3.06529	5.08977	-14.4126	1.37471e-07	6.49535e-05
ENSMUST00000102826.3|ENSMUSG00000045932.12|OTTMUSG00000016643|OTTMUST00000040260.1|Ifit2-201|Ifit2|3818|protein_coding|	Ifit2	-3.21914	6.16957	-14.5465	1.27535e-07	6.49535e-05
ENSMUST00000102642.8|ENSMUSG00000027078.14|OTTMUSG00000013725|OTTMUST00000032887.1|Ube2l6-201|Ube2l6|1560|protein_coding|	Ube2l6	-3.72493	5.26895	-14.4283	1.37146e-07	6.49535e-05
ENSMUST00000097271.3|ENSMUSG00000046879.7|OTTMUSG00000005518|OTTMUST00000012271.1|Irgm1-202|Irgm1|2082|protein_coding|	Irgm1	-5.25831	5.88337	-14.5357	1.32898e-07	6.49535e-05
ENSMUST00000031251.15|ENSMUSG00000029311.16|OTTMUSG00000026783|OTTMUST00000066228.1|Hsd17b11-201|Hsd17b11|1825|protein_coding|	Hsd17b11	-2.12679	6.507	-14.2957	1.46521e-07	6.66917e-05
ENSMUST00000034369.9|ENSMUSG00000031897.9|OTTMUSG00000062064|OTTMUST00000151538.1|Psmb10-201|Psmb10|1311|protein_coding|	Psmb10	-4.69216	4.72072	-14.3241	1.48035e-07	6.66917e-05
ENSMUST00000095328.5|ENSMUSG00000079057.4|OTTMUSG00000026456|OTTMUST00000065425.1|Cyp4v3-201|Cyp4v3|3808|protein_coding|	Cyp4v3	-2.41068	5.30674	-14.1692	1.57704e-07	6.94327e-05
ENSMUST00000033036.6|ENSMUSG00000030772.6|OTTMUSG00000060218|OTTMUST00000147397.1|Dkk3-201|Dkk3|3359|protein_coding|	Dkk3	-2.81583	7.2619	-13.7865	1.97767e-07	7.38212e-05
ENSMUST00000063191.13|ENSMUSG00000045827.10|OTTMUSG00000000696|OTTMUST00000001329.1|Serpinb9-202|Serpinb9|3472|protein_coding|	Serpinb9	-3.07952	3.61718	-13.8279	1.93262e-07	7.38212e-05
ENSMUST00000076922.5|ENSMUSG00000030921.17|OTTMUSG00000019192|OTTMUST00000045993.1|Trim30a-201|Trim30a|3771|protein_coding|	Trim30a	-3.15735	3.404	-13.7868	1.98157e-07	7.38212e-05
ENSMUST00000043059.8|ENSMUSG00000038264.8|OTTMUSG00000063232|OTTMUST00000153986.1|Sema7a-201|Sema7a|3297|protein_coding|	Sema7a	-4.08292	5.0305	-13.9346	1.836e-07	7.38212e-05
ENSMUST00000022368.3|ENSMUSG00000021822.3|OTTMUSG00000068785|OTTMUST00000166329.1|Plau-201|Plau|2342|protein_coding|	Plau	-4.30171	3.73667	-13.9096	1.87038e-07	7.38212e-05
ENSMUST00000080015.11|ENSMUSG00000056116.18|OTTMUSG00000014954|OTTMUST00000035504.1|H2-T22-203|H2-T22|1761|protein_coding|	H2-T22	-4.5991	5.27571	-13.9	1.89186e-07	7.38212e-05
ENSMUST00000016640.7|ENSMUSG00000016496.7|OTTMUSG00000014904|OTTMUST00000035406.1|Cd274-201|Cd274|3622|protein_coding|	Cd274	-4.88482	4.73329	-14.0611	1.73157e-07	7.38212e-05
ENSMUST00000102678.4|ENSMUSG00000067212.8|OTTMUSG00000014955|OTTMUST00000035507.1|H2-T23-201|H2-T23|1472|protein_coding|	H2-T23	-5.9203	5.01423	-13.9352	1.91376e-07	7.38212e-05
ENSMUST00000045153.10|ENSMUSG00000034614.14|OTTMUSG00000000761|OTTMUST00000001457.1|Pik3ip1-201|Pik3ip1|2573|protein_coding|	Pik3ip1	-2.57574	5.00613	-13.5173	2.32255e-07	7.98131e-05
ENSMUST00000017290.10|ENSMUSG00000017146.12|OTTMUSG00000002870|OTTMUST00000005869.1|Brca1-201|Brca1|6572|protein_coding|	Brca1	-2.88304	8.39015	-13.5634	2.26154e-07	7.98131e-05
ENSMUST00000189347.6|ENSMUSG00000026104.14|OTTMUSG00000046734|OTTMUST00000121561.1|Stat1-211|Stat1|2588|protein_coding|	Stat1	-4.06028	3.11326	-13.5456	2.31548e-07	7.98131e-05
ENSMUST00000186574.6|ENSMUSG00000026104.14|OTTMUSG00000046734|OTTMUST00000121557.1|Stat1-205|Stat1|2834|protein_coding|	Stat1	-4.13021	5.7909	-13.5966	2.24772e-07	7.98131e-05
ENSMUST00000029649.2|ENSMUSG00000028015.3|OTTMUSG00000026582|OTTMUST00000065770.1|Ctso-201|Ctso|3468|protein_coding|	Ctso	-4.53039	3.65699	-13.5364	2.34841e-07	7.98131e-05
ENSMUST00000170086.7|ENSMUSG00000037321.17|OTTMUSG00000036473|OTTMUST00000093466.1|Tap1-206|Tap1|2953|protein_coding|	Tap1	-4.24156	5.23516	-13.3731	2.57983e-07	8.61664e-05
ENSMUST00000077960.6|ENSMUSG00000056116.18|OTTMUSG00000014954|OTTMUST00000035505.1|H2-T22-202|H2-T22|1694|protein_coding|	H2-T22	-4.60754	5.88742	-13.2303	2.8369e-07	9.31465e-05
ENSMUST00000038398.6|ENSMUSG00000038507.6|OTTMUSG00000023211|OTTMUST00000056172.1|Parp12-201|Parp12|3231|protein_coding|	Parp12	-2.58579	6.36944	-13.0818	3.03655e-07	9.80401e-05
ENSMUST00000029018.13|ENSMUSG00000027514.14|OTTMUSG00000016683|OTTMUST00000040401.1|Zbp1-201|Zbp1|1989|protein_coding|	Zbp1	-6.95377	1.89208	-13.1061	3.26072e-07	0.000103447
ENSMUST00000146439.7|ENSMUSG00000078922.9|OTTMUSG00000005527|OTTMUST00000012295.1|Tgtp1-203|Tgtp1|764|protein_coding|	Tgtp1	-9.20031	2.03589	-13.187	3.31081e-07	0.000103447
ENSMUST00000171629.1|ENSMUSG00000045094.7|-|-|Arhgef37-201|Arhgef37|3234|protein_coding|	Arhgef37	-2.87295	3.89351	-12.8502	3.51773e-07	0.000104894
ENSMUST00000186857.6|ENSMUSG00000026104.14|OTTMUSG00000046734|OTTMUST00000121559.1|Stat1-206|Stat1|4241|protein_coding|	Stat1	-3.26263	6.46428	-12.8297	3.57371e-07	0.000104894
ENSMUST00000018361.9|ENSMUSG00000018217.12|OTTMUSG00000005884|OTTMUST00000013101.1|Pmp22-201|Pmp22|1800|protein_coding|	Pmp22	-4.10208	6.03236	-12.9107	3.43179e-07	0.000104894
ENSMUST00000017974.12|ENSMUSG00000017830.15|OTTMUSG00000002055|OTTMUST00000004170.1|Dhx58-201|Dhx58|2412|protein_coding|	Dhx58	-4.49713	2.80122	-12.8696	3.54814e-07	0.000104894
ENSMUST00000081933.13|ENSMUSG00000049502.16|OTTMUSG00000023635|OTTMUST00000057688.1|Dtx3l-201|Dtx3l|5309|protein_coding|	Dtx3l	-3.14243	5.63087	-12.6918	3.89901e-07	0.000112734
ENSMUST00000172912.7|ENSMUSG00000061232.15|OTTMUSG00000037104|OTTMUST00000095518.1|H2-K1-205|H2-K1|1570|protein_coding|	H2-K1	-6.80426	3.53978	-12.7193	4.14737e-07	0.000114775
ENSMUST00000186057.6|ENSMUSG00000026104.14|OTTMUSG00000046734|OTTMUST00000121564.1|Stat1-203|Stat1|3998|protein_coding|	Stat1	-3.55329	6.73624	-12.4157	4.6827e-07	0.000127765
ENSMUST00000025230.14|ENSMUSG00000024371.14|OTTMUSG00000034003|OTTMUST00000085830.1|C2-201|C2|2641|protein_coding|	C2	-2.82146	8.7566	-12.3734	4.78532e-07	0.000128752
ENSMUST00000043422.7|ENSMUSG00000038213.7|OTTMUSG00000034697|OTTMUST00000088109.1|Tapbpl-201|Tapbpl|2352|protein_coding|	Tapbpl	-3.38297	5.2163	-12.1731	5.48705e-07	0.00014561
ENSMUST00000085708.2|ENSMUSG00000040033.16|OTTMUSG00000064933|OTTMUST00000158133.1|Stat2-201|Stat2|4394|protein_coding|	Stat2	-3.12051	4.60544	-12.1446	5.57946e-07	0.000146061
ENSMUST00000029671.8|ENSMUSG00000028037.13|OTTMUSG00000022663|OTTMUST00000054299.1|Ifi44-201|Ifi44|2910|protein_coding|	Ifi44	-5.83765	1.70432	-12.2017	5.6591e-07	0.000146171
ENSMUST00000160425.7|ENSMUSG00000068245.14|OTTMUSG00000034689|OTTMUST00000088080.1|Phf11d-202|Phf11d|1281|protein_coding|	Phf11d	-4.25034	1.09534	-12.0723	5.94381e-07	0.000151504
ENSMUST00000168015.7|ENSMUSG00000002227.15|OTTMUSG00000022217|-|Mov10-207|Mov10|3460|protein_coding|	Mov10	-2.92857	5.09792	-12.0264	6.03205e-07	0.000151757
ENSMUST00000028241.6|ENSMUSG00000026880.11|OTTMUSG00000012089|OTTMUST00000028766.1|Stom-201|Stom|2787|protein_coding|	Stom	-2.0604	5.3902	-11.9724	6.24018e-07	0.00015498
ENSMUST00000108920.8|ENSMUSG00000018899.16|OTTMUSG00000005648|OTTMUST00000012563.1|Irf1-202|Irf1|2137|protein_coding|	Irf1	-4.64162	5.75341	-11.9528	6.49396e-07	0.000159242
ENSMUST00000089452.5|ENSMUSG00000057346.11|-|-|Apol9a-202|Apol9a|1527|protein_coding|	Apol9a	-5.32974	2.02919	-11.921	6.7447e-07	0.000163323
ENSMUST00000068593.8|ENSMUSG00000055172.10|OTTMUSG00000056669|OTTMUST00000139861.1|C1ra-201|C1ra|2981|protein_coding|	C1ra	-3.32123	6.08878	-11.758	7.2646e-07	0.000173741
ENSMUST00000017839.2|ENSMUSG00000020707.6|OTTMUSG00000000220|OTTMUST00000000651.1|Rnf135-201|Rnf135|1984|protein_coding|	Rnf135	-2.34618	4.6218	-11.6816	7.61728e-07	0.000177786
ENSMUST00000109202.2|ENSMUSG00000078920.3|OTTMUSG00000005538|OTTMUST00000012310.1|Ifi47-202|Ifi47|1773|protein_coding|	Ifi47	-7.84999	1.98406	-11.8643	7.53922e-07	0.000177786
ENSMUST00000051118.6|ENSMUSG00000050908.12|OTTMUSG00000025762|OTTMUST00000063452.1|Tvp23a-201|Tvp23a|3315|protein_coding|	Tvp23a	-3.24753	3.20698	-11.4612	8.92573e-07	0.000205505
ENSMUST00000042665.8|ENSMUSG00000034422.14|OTTMUSG00000027273|OTTMUST00000067417.1|Parp14-201|Parp14|7417|protein_coding|	Parp14	-3.61236	5.32129	-11.429	9.16641e-07	0.000205505
ENSMUST00000112748.7|ENSMUSG00000029304.14|OTTMUSG00000024389|OTTMUST00000059775.1|Spp1-205|Spp1|1456|protein_coding|	Spp1	-4.07276	5.81644	-11.4604	9.02731e-07	0.000205505
ENSMUST00000177102.7|ENSMUSG00000030523.18|OTTMUSG00000022613|-|Trpm1-202|Trpm1|2928|protein_coding|	Trpm1	-4.27793	5.11115	-11.2957	1.01828e-06	0.000223983
ENSMUST00000074557.9|ENSMUSG00000060586.10|OTTMUSG00000037123|OTTMUST00000095581.1|H2-Eb1-201|H2-Eb1|1184|protein_coding|	H2-Eb1	-8.22353	3.50671	-11.433	1.02904e-06	0.000223983
ENSMUST00000065060.11|ENSMUSG00000020023.18|OTTMUSG00000031011|OTTMUST00000076804.1|Tmcc3-201|Tmcc3|5530|protein_coding|	Tmcc3	-2.56985	4.85917	-11.2138	1.0598e-06	0.000228116
ENSMUST00000120087.5|ENSMUSG00000047735.14|OTTMUSG00000029668|OTTMUST00000073592.1|Samd9l-201|Samd9l|5330|protein_coding|	Samd9l	-2.46331	5.27704	-11.1677	1.09514e-06	0.000233133
ENSMUST00000103120.4|ENSMUSG00000006782.16|OTTMUSG00000002001|OTTMUST00000004035.1|Cnp-201|Cnp|2357|protein_coding|	Cnp	-3.03441	3.60057	-11.1502	1.1121e-06	0.000234169
ENSMUST00000021028.4|ENSMUSG00000020689.4|OTTMUSG00000003177|OTTMUST00000006575.1|Itgb3-201|Itgb3|5784|protein_coding|	Itgb3	-2.52248	6.71078	-10.9949	1.24164e-06	0.000254528
ENSMUST00000174484.7|ENSMUSG00000022216.17|OTTMUSG00000037625|OTTMUST00000097066.1|Psme1-210|Psme1|882|protein_coding|	Psme1	-3.21571	5.99006	-10.9931	1.2482e-06	0.000254528
ENSMUST00000118144.7|ENSMUSG00000023186.14|OTTMUSG00000027411|OTTMUST00000067813.1|Vwa5a-202|Vwa5a|3502|protein_coding|	Vwa5a	-2.16098	5.87282	-10.9665	1.26673e-06	0.000255615
ENSMUST00000031249.7|ENSMUSG00000029309.7|OTTMUSG00000053770|OTTMUST00000133848.1|Sparcl1-201|Sparcl1|2759|protein_coding|	Sparcl1	-2.16045	8.15984	-10.9377	1.29379e-06	0.000258385
ENSMUST00000081435.4|ENSMUSG00000035929.11|OTTMUSG00000037138|OTTMUST00000095617.1|H2-Q4-201|H2-Q4|1793|protein_coding|	H2-Q4	-4.70428	2.16493	-10.9424	1.32657e-06	0.000262228
ENSMUST00000132435.1|ENSMUSG00000042066.15|OTTMUSG00000026803|OTTMUST00000066283.1|Tmcc2-203|Tmcc2|3514|protein_coding|	Tmcc2	-3.62592	2.93107	-10.869	1.37343e-06	0.000268748
ENSMUST00000164267.1|ENSMUSG00000049241.5|OTTMUSG00000037966|OTTMUST00000097859.1|Hcar1-201|Hcar1|3285|protein_coding|	Hcar1	-4.24561	2.93106	-10.8688	1.38731e-06	0.00026875
ENSMUST00000057725.9|ENSMUSG00000027639.16|OTTMUSG00000016173|OTTMUST00000038703.1|Samhd1-201|Samhd1|3926|protein_coding|	Samhd1	-2.1233	5.35973	-10.7924	1.44011e-06	0.000273508
ENSMUST00000140842.8|ENSMUSG00000040483.15|OTTMUSG00000006106|OTTMUST00000084527.1|Xaf1-202|Xaf1|651|protein_coding|	Xaf1	-3.12431	2.9148	-10.8026	1.43499e-06	0.000273508
ENSMUST00000044833.8|ENSMUSG00000032661.9|OTTMUSG00000036440|OTTMUST00000093362.1|Oas3-201|Oas3|4720|protein_coding|	Oas3	-5.55596	2.21167	-10.5908	1.76072e-06	0.000331152
ENSMUST00000047275.6|ENSMUSG00000040605.6|-|-|Bace2-201|Bace2|3736|protein_coding|	Bace2	-2.24284	8.69894	-10.5078	1.78354e-06	0.000332218
ENSMUST00000047889.12|ENSMUSG00000041329.13|OTTMUSG00000005985|OTTMUST00000013391.1|Atp1b2-201|Atp1b2|2842|protein_coding|	Atp1b2	-2.30468	3.74502	-10.3815	1.96448e-06	0.000355663
ENSMUST00000213728.1|ENSMUSG00000078920.3|OTTMUSG00000005538|OTTMUST00000153739.1|Ifi47-204|Ifi47|1678|protein_coding|	Ifi47	-7.07597	2.29309	-10.5105	1.95639e-06	0.000355663
ENSMUST00000099337.4|ENSMUSG00000074785.5|OTTMUSG00000042667|OTTMUST00000112367.1|Plxnc1-201|Plxnc1|7302|protein_coding|	Plxnc1	-1.94852	6.58956	-10.3296	2.04375e-06	0.000364491
ENSMUST00000105484.9|ENSMUSG00000056073.16|OTTMUSG00000016255|-|Grik2-202|Grik2|3992|protein_coding|	Grik2	-2.98232	3.8107	-10.3291	2.05087e-06	0.000364491
ENSMUST00000051672.8|ENSMUSG00000046718.8|OTTMUSG00000062160|OTTMUST00000151698.1|Bst2-201|Bst2|792|protein_coding|	Bst2	-2.59736	6.96041	-10.0813	2.48288e-06	0.000437258
ENSMUST00000159687.1|ENSMUSG00000079197.10|OTTMUSG00000034667|OTTMUST00000087991.1|Psme2-204|Psme2|564|protein_coding|	Psme2	-3.26487	4.57374	-9.99271	2.6747e-06	0.000466795
ENSMUST00000015994.3|ENSMUSG00000015850.11|OTTMUSG00000027489|OTTMUST00000068032.1|Adamtsl4-201|Adamtsl4|3856|protein_coding|	Adamtsl4	-2.53374	4.43415	-9.94514	2.76514e-06	0.00047827
ENSMUST00000108817.4|ENSMUSG00000078851.4|OTTMUSG00000011797|OTTMUST00000027691.1|Hist3h2a-201|Hist3h2a|2146|protein_coding|	Hist3h2a	-2.18157	4.27361	-9.80035	3.10319e-06	0.000522739
ENSMUST00000032473.6|ENSMUSG00000054072.11|-|-|Iigp1-201|Iigp1|3121|protein_coding|	Iigp1	-7.12721	0.279884	-9.92325	3.09939e-06	0.000522739
ENSMUST00000228916.1|ENSMUSG00000039007.10|OTTMUSG00000070215|OTTMUST00000169934.1|Cpq-207|Cpq|1842|protein_coding|	Cpq	-2.57894	4.96222	-9.76831	3.18751e-06	0.000527765
ENSMUST00000165738.7|ENSMUSG00000063268.12|OTTMUSG00000035244|OTTMUST00000089865.1|Parp10-202|Parp10|3367|protein_coding|	Parp10	-2.27037	5.17065	-9.73094	3.28292e-06	0.000538955
ENSMUST00000084891.4|ENSMUSG00000021143.10|OTTMUSG00000066208|-|Pacs2-201|Pacs2|5480|protein_coding|	Pacs2	-1.92922	6.93678	-9.62446	3.57957e-06	0.000573086
ENSMUST00000032175.10|ENSMUSG00000030088.15|OTTMUSG00000025984|OTTMUST00000064097.1|Aldh1l1-201|Aldh1l1|3052|protein_coding|	Aldh1l1	-2.61913	5.33465	-9.63013	3.56756e-06	0.000573086
ENSMUST00000031542.12|ENSMUSG00000029561.17|OTTMUSG00000014606|OTTMUST00000034639.1|Oasl2-201|Oasl2|3123|protein_coding|	Oasl2	-4.85908	0.819256	-9.68409	3.52527e-06	0.000573086
ENSMUST00000100635.4|ENSMUSG00000072568.4|OTTMUSG00000047161|OTTMUST00000121994.1|Fam84b-201|Fam84b|5565|protein_coding|	Fam84b	-1.76726	5.92289	-9.59233	3.675e-06	0.000579783
ENSMUST00000172235.1|ENSMUSG00000070327.14|OTTMUSG00000003910|-|Rnf213-203|Rnf213|2422|protein_coding|	Rnf213	-3.01935	4.61181	-9.59462	3.68125e-06	0.000579783
ENSMUST00000066427.10|ENSMUSG00000026222.16|OTTMUSG00000030061|OTTMUST00000074556.1|Sp100-202|Sp100|2708|protein_coding|	Sp100	-5.20488	0.853645	-9.60201	3.80342e-06	0.000594193
ENSMUST00000161807.7|ENSMUSG00000079197.10|OTTMUSG00000034667|OTTMUST00000087990.1|Psme2-208|Psme2|962|protein_coding|	Psme2	-2.80458	5.13131	-9.45991	4.1092e-06	0.000626799
ENSMUST00000146233.7|ENSMUSG00000040483.15|OTTMUSG00000006106|OTTMUST00000013799.1|Xaf1-204|Xaf1|2597|protein_coding|	Xaf1	-2.86134	2.7906	-9.46463	4.09445e-06	0.000626799
ENSMUST00000136756.1|ENSMUSG00000060675.13|OTTMUSG00000033094|OTTMUST00000082690.1|Pla2g16-203|Pla2g16|1901|protein_coding|	Pla2g16	-3.83159	4.22141	-9.48542	4.06655e-06	0.000626799
ENSMUST00000096119.4|ENSMUSG00000024887.9|-|-|Asah2-201|Asah2|4682|protein_coding|	Asah2	-2.21462	5.36861	-9.32475	4.59229e-06	0.000695015
ENSMUST00000207748.1|ENSMUSG00000033685.13|OTTMUSG00000022804|OTTMUST00000145273.1|Ucp2-210|Ucp2|1116|protein_coding|	Ucp2	-2.44492	2.84537	-9.28392	4.75538e-06	0.000714118
ENSMUST00000039680.6|ENSMUSG00000037997.12|OTTMUSG00000023340|OTTMUST00000056586.1|Parp11-201|Parp11|3746|protein_coding|	Parp11	-2.81787	4.80922	-9.17439	5.22682e-06	0.000778876
ENSMUST00000023238.4|ENSMUSG00000022575.4|-|-|Gsdmd-201|Gsdmd|1776|protein_coding|	Gsdmd	-3.69128	3.60105	-9.16735	5.3043e-06	0.000784388
ENSMUST00000015234.12|ENSMUSG00000015090.13|OTTMUSG00000012118|OTTMUST00000028915.1|Ptgds-201|Ptgds|901|protein_coding|	Ptgds	-2.41462	8.97116	-9.13086	5.41616e-06	0.000790303
ENSMUST00000025197.5|ENSMUSG00000024339.12|OTTMUSG00000026436|OTTMUST00000065379.1|Tap2-201|Tap2|3442|protein_coding|	Tap2	-4.98722	2.69063	-9.17163	5.42589e-06	0.000790303
ENSMUST00000032386.10|ENSMUSG00000030256.11|OTTMUSG00000025458|OTTMUST00000062685.1|Bhlhe41-201|Bhlhe41|6133|protein_coding|	Bhlhe41	-1.5428	7.93931	-9.07766	5.66514e-06	0.000818737
ENSMUST00000174576.2|ENSMUSG00000096727.2|OTTMUSG00000036472|OTTMUST00000093460.1|Psmb9-204|Psmb9|1351|protein_coding|	Psmb9	-7.55276	2.27446	-9.20111	5.70563e-06	0.000818737
ENSMUST00000091002.7|ENSMUSG00000041842.15|OTTMUSG00000023128|OTTMUST00000055884.1|Fhdc1-201|Fhdc1|4162|protein_coding|	Fhdc1	-2.88592	3.73031	-8.99482	6.10242e-06	0.000869236
ENSMUST00000042744.15|ENSMUSG00000040998.18|OTTMUSG00000026534|OTTMUST00000065650.1|Npnt-202|Npnt|4619|protein_coding|	Npnt	-2.08868	5.77621	-8.97624	6.18555e-06	0.000869377
ENSMUST00000028259.11|ENSMUSG00000026896.14|OTTMUSG00000012871|OTTMUST00000030862.1|Ifih1-201|Ifih1|5470|protein_coding|	Ifih1	-2.72002	3.9628	-8.96006	6.28368e-06	0.000875737
ENSMUST00000171263.7|ENSMUSG00000040253.15|OTTMUSG00000053927|OTTMUST00000134135.1|Gbp7-202|Gbp7|2497|protein_coding|	Gbp7	-5.72844	0.335762	-8.90271	6.98795e-06	0.000953314
ENSMUST00000114547.7|ENSMUSG00000032076.19|OTTMUSG00000024571|OTTMUST00000060346.1|Cadm1-203|Cadm1|4444|protein_coding|	Cadm1	-1.89591	7.70916	-8.77798	7.35892e-06	0.00098998
ENSMUST00000018246.5|ENSMUSG00000018102.5|OTTMUSG00000000566|OTTMUST00000001153.1|Hist1h2bc-201|Hist1h2bc|1156|protein_coding|	Hist1h2bc	-2.93818	4.47162	-8.7832	7.3478e-06	0.00098998
ENSMUST00000063278.6|ENSMUSG00000031980.9|OTTMUSG00000061562|OTTMUST00000150179.1|Agt-201|Agt|1891|protein_coding|	Agt	-2.58898	5.25541	-8.74303	7.59996e-06	0.00101535
ENSMUST00000084838.12|ENSMUSG00000055447.18|OTTMUSG00000014965|OTTMUST00000035527.1|Cd47-201|Cd47|5277|protein_coding|	Cd47	-1.99991	5.69447	-8.68863	7.96745e-06	0.00104997
ENSMUST00000174563.7|ENSMUSG00000022216.17|OTTMUSG00000037625|OTTMUST00000097072.1|Psme1-211|Psme1|556|protein_coding|	Psme1	-3.28142	4.22693	-8.67364	8.1239e-06	0.00106335
ENSMUST00000001544.11|ENSMUSG00000023186.14|OTTMUSG00000027411|OTTMUST00000067812.1|Vwa5a-201|Vwa5a|4157|protein_coding|	Vwa5a	-2.84894	3.42009	-8.65041	8.26497e-06	0.00107456
ENSMUST00000106221.7|ENSMUSG00000028268.14|OTTMUSG00000023133|OTTMUST00000055908.1|Gbp3-202|Gbp3|2682|protein_coding|	Gbp3	-6.07077	1.55498	-8.67528	8.63571e-06	0.00111527
ENSMUST00000209079.1|ENSMUSG00000069874.7|OTTMUSG00000005725|OTTMUST00000144748.1|Irgm2-203|Irgm2|3528|protein_coding|	Irgm2	-5.58564	1.07773	-8.58944	9.19682e-06	0.0011755
ENSMUST00000038141.14|ENSMUSG00000035208.16|OTTMUSG00000000922|OTTMUST00000001793.1|Slfn8-201|Slfn8|4011|protein_coding|	Slfn8	-4.3983	0.428566	-8.54286	9.3059e-06	0.00117826
ENSMUST00000010502.12|ENSMUSG00000010358.13|OTTMUSG00000002869|OTTMUST00000005865.1|Ifi35-201|Ifi35|1362|protein_coding|	Ifi35	-2.59989	4.85657	-8.49184	9.52447e-06	0.0011981
ENSMUST00000025046.2|ENSMUSG00000024210.2|OTTMUSG00000028132|OTTMUST00000069687.1|Ip6k3-201|Ip6k3|2307|protein_coding|	Ip6k3	-1.89639	4.40782	-8.46879	9.71354e-06	0.00120859
ENSMUST00000102825.3|ENSMUSG00000074896.3|OTTMUSG00000016645|OTTMUST00000040263.1|Ifit3-201|Ifit3|1745|protein_coding|	Ifit3	-3.55504	6.04367	-8.47707	9.73258e-06	0.00120859
ENSMUST00000046122.10|ENSMUSG00000039682.12|OTTMUSG00000027770|OTTMUST00000068733.1|Lap3-201|Lap3|2267|protein_coding|	Lap3	-1.95542	7.15703	-8.45647	9.82352e-06	0.00121211
ENSMUST00000112459.3|ENSMUSG00000026896.14|OTTMUSG00000012871|OTTMUST00000099461.1|Ifih1-202|Ifih1|3616|protein_coding|	Ifih1	-2.14745	4.26052	-8.44348	9.94235e-06	0.00121901
ENSMUST00000065588.6|ENSMUSG00000105096.1|OTTMUSG00000053860|OTTMUST00000134022.1|Gbp10-201|Gbp10|3528|protein_coding|	Gbp10	-9.47546	2.31884	-8.51638	1.10601e-05	0.0013391
ENSMUST00000022682.5|ENSMUSG00000022091.6|OTTMUSG00000069174|OTTMUST00000167357.1|Sorbs3-201|Sorbs3|2914|protein_coding|	Sorbs3	-1.71259	7.41944	-8.26871	1.16759e-05	0.00140488
ENSMUST00000017900.8|ENSMUSG00000017756.9|OTTMUSG00000067622|OTTMUST00000163646.1|Slc12a7-201|Slc12a7|5142|protein_coding|	Slc12a7	-1.8831	7.76301	-8.21685	1.2254e-05	0.00146534
ENSMUST00000163981.2|ENSMUSG00000032523.11|OTTMUSG00000062671|OTTMUST00000152653.1|Hhatl-202|Hhatl|1744|protein_coding|	Hhatl	-4.12675	2.42633	-8.23024	1.23364e-05	0.00146614
ENSMUST00000022704.8|ENSMUSG00000022108.8|OTTMUSG00000069229|OTTMUST00000167486.1|Itm2b-201|Itm2b|1796|protein_coding|	Itm2b	-2.49648	7.0251	-8.18276	1.26632e-05	0.00149581
ENSMUST00000026062.9|ENSMUSG00000025076.9|-|-|Casp7-201|Casp7|2350|protein_coding|	Casp7	-2.31123	2.89718	-8.11584	1.34785e-05	0.00158246
ENSMUST00000042288.7|ENSMUSG00000033781.7|OTTMUSG00000029821|OTTMUST00000074019.1|Asb13-201|Asb13|4453|protein_coding|	Asb13	-2.1172	2.92326	-8.06793	1.40984e-05	0.00163541
ENSMUST00000170988.1|ENSMUSG00000023963.9|-|-|Cyp39a1-201|Cyp39a1|3053|protein_coding|	Cyp39a1	-1.78963	6.19205	-8.00828	1.49172e-05	0.0017201
ENSMUST00000048988.13|ENSMUSG00000039501.14|OTTMUSG00000001138|OTTMUST00000038718.1|Znfx1-201|Znfx1|7218|protein_coding|	Znfx1	-2.463	4.95585	-7.99237	1.51591e-05	0.00173765
ENSMUST00000126534.7|ENSMUSG00000033685.13|OTTMUSG00000022804|OTTMUST00000054806.1|Ucp2-202|Ucp2|3988|protein_coding|	Ucp2	-2.40921	2.70608	-7.9758	1.53985e-05	0.0017547
ENSMUST00000076249.5|ENSMUSG00000062488.9|OTTMUSG00000016648|OTTMUST00000040266.1|Ifit3b-201|Ifit3b|2000|protein_coding|	Ifit3b	-3.56977	3.89361	-7.9432	1.60358e-05	0.00181664
ENSMUST00000026565.6|ENSMUSG00000025492.6|OTTMUSG00000037675|OTTMUST00000097290.1|Ifitm3-201|Ifitm3|678|protein_coding|	Ifitm3	-2.21241	6.97883	-7.84224	1.75026e-05	0.00195988
ENSMUST00000042312.13|ENSMUSG00000042726.14|OTTMUSG00000026315|OTTMUST00000065083.1|Trafd1-201|Trafd1|2503|protein_coding|	Trafd1	-3.24497	4.67266	-7.8524	1.74321e-05	0.00195988
ENSMUST00000114251.7|ENSMUSG00000015090.13|OTTMUSG00000012118|OTTMUST00000028912.1|Ptgds-202|Ptgds|830|protein_coding|	Ptgds	-2.18375	9.20687	-7.81673	1.79403e-05	0.00199736
ENSMUST00000045042.7|ENSMUSG00000039699.13|OTTMUSG00000018629|OTTMUST00000044867.1|Batf2-201|Batf2|1391|protein_coding|	Batf2	-5.86959	1.93361	-7.87727	1.80522e-05	0.00199833
ENSMUST00000097874.8|ENSMUSG00000028793.15|OTTMUSG00000009622|OTTMUST00000022139.1|Rnf19b-202|Rnf19b|1992|protein_coding|	Rnf19b	-2.54517	5.45083	-7.76012	1.89744e-05	0.00208847
ENSMUST00000172619.7|ENSMUSG00000024308.14|OTTMUSG00000037070|OTTMUST00000098181.1|Tapbp-203|Tapbp|413|protein_coding|	Tapbp	-3.89677	2.60552	-7.76521	1.91517e-05	0.00209608
ENSMUST00000059037.14|ENSMUSG00000057143.15|OTTMUSG00000019193|OTTMUST00000045997.1|Trim12c-201|Trim12c|3740|protein_coding|	Trim12c	-4.8661	0.965362	-7.7354	2.0147e-05	0.00219263
ENSMUST00000060738.8|ENSMUSG00000044080.9|OTTMUSG00000022107|OTTMUST00000052482.1|S100a1-201|S100a1|677|protein_coding|	S100a1	-2.04334	6.85314	-7.65901	2.09313e-05	0.00225267
ENSMUST00000101285.9|ENSMUSG00000073002.9|OTTMUSG00000057918|OTTMUST00000142203.1|Vamp5-202|Vamp5|623|protein_coding|	Vamp5	-2.19064	5.46043	-7.62997	2.15443e-05	0.00229878
ENSMUST00000123555.7|ENSMUSG00000023249.15|OTTMUSG00000033581|OTTMUST00000084586.1|Parp3-203|Parp3|2495|protein_coding|	Parp3	-2.08368	5.28562	-7.54394	2.34638e-05	0.00244377
ENSMUST00000178328.7|ENSMUSG00000019528.18|OTTMUSG00000029310|-|Gyg-203|Gyg|1698|protein_coding|	Gyg	-1.92315	8.96944	-7.50779	2.43244e-05	0.00248007
ENSMUST00000046983.9|ENSMUSG00000037049.9|OTTMUSG00000060466|OTTMUST00000147939.1|Smpd1-201|Smpd1|2412|protein_coding|	Smpd1	-1.94468	8.42032	-7.52347	2.3946e-05	0.00248007
ENSMUST00000054344.10|ENSMUSG00000035245.12|OTTMUSG00000023403|OTTMUST00000056839.1|Eogt-201|Eogt|4424|protein_coding|	Eogt	-2.05236	8.0504	-7.51067	2.42566e-05	0.00248007
ENSMUST00000222127.1|ENSMUSG00000021583.7|OTTMUSG00000067484|OTTMUST00000163369.1|Erap1-206|Erap1|660|protein_coding|	Erap1	-3.65006	2.34399	-7.52733	2.41318e-05	0.00248007
ENSMUST00000141135.4|ENSMUSG00000028125.14|OTTMUSG00000029911|OTTMUST00000074211.1|Abca4-207|Abca4|3606|protein_coding|	Abca4	-2.0356	3.73051	-7.4997	2.45244e-05	0.00248736
ENSMUST00000112979.2|ENSMUSG00000040828.9|-|-|Catsperd-201|Catsperd|2565|protein_coding|	Catsperd	-2.16418	3.48592	-7.45741	2.55927e-05	0.0025822
ENSMUST00000110480.7|ENSMUSG00000035109.14|OTTMUSG00000015349|OTTMUST00000036376.1|Shc4-203|Shc4|3671|protein_coding|	Shc4	-3.95418	5.03285	-7.39096	2.78319e-05	0.00275081
ENSMUST00000041591.15|ENSMUSG00000022425.16|OTTMUSG00000037584|OTTMUST00000096905.1|Enpp2-201|Enpp2|3095|protein_coding|	Enpp2	-1.87221	7.62164	-7.32659	2.92141e-05	0.0028439
ENSMUST00000085948.10|ENSMUSG00000002602.16|OTTMUSG00000022291|OTTMUST00000053094.1|Axl-202|Axl|3899|protein_coding|	Axl	-3.58053	3.92699	-7.33768	2.91981e-05	0.0028439
ENSMUST00000109116.2|ENSMUSG00000027514.14|OTTMUSG00000016683|OTTMUST00000040402.1|Zbp1-202|Zbp1|770|protein_coding|	Zbp1	-6.3298	1.36679	-7.39632	2.95228e-05	0.00285957
ENSMUST00000048372.6|ENSMUSG00000036944.6|OTTMUSG00000070535|OTTMUST00000170504.1|Tmem71-201|Tmem71|2988|protein_coding|	Tmem71	-3.24212	2.66492	-7.30195	3.0151e-05	0.00289151
ENSMUST00000032568.13|ENSMUSG00000030409.15|OTTMUSG00000024656|OTTMUST00000060629.1|Dmpk-201|Dmpk|2761|protein_coding|	Dmpk	-3.33153	2.17141	-7.26859	3.12329e-05	0.00298051
ENSMUST00000160662.7|ENSMUSG00000026023.16|OTTMUSG00000029822|OTTMUST00000074319.1|Cdk15-202|Cdk15|2108|protein_coding|	Cdk15	-1.88917	4.08398	-7.23073	3.22323e-05	0.00305086
ENSMUST00000102549.9|ENSMUSG00000028803.18|OTTMUSG00000009737|OTTMUST00000022483.1|Nipal3-201|Nipal3|5153|protein_coding|	Nipal3	-2.01763	6.86206	-7.22922	3.22851e-05	0.00305086
ENSMUST00000018012.13|ENSMUSG00000017868.16|OTTMUSG00000001152|OTTMUST00000002245.1|Sgk2-201|Sgk2|2693|protein_coding|	Sgk2	-2.40577	3.85638	-7.15836	3.47649e-05	0.00325346
ENSMUST00000001055.14|ENSMUSG00000001029.15|OTTMUSG00000003420|OTTMUST00000007199.1|Icam2-201|Icam2|1282|protein_coding|	Icam2	-2.27447	3.75122	-7.1478	3.51369e-05	0.00327246
ENSMUST00000139263.7|ENSMUSG00000027639.16|OTTMUSG00000016173|OTTMUST00000038707.1|Samhd1-206|Samhd1|2036|protein_coding|	Samhd1	-3.18105	4.63753	-7.1458	3.53998e-05	0.00328117
ENSMUST00000031852.4|ENSMUSG00000029828.4|OTTMUSG00000036739|OTTMUST00000094226.1|4921507P07Rik-201|4921507P07Rik|2378|protein_coding|	4921507P07Rik	-2.67919	2.4728	-7.13337	3.57197e-05	0.00329506
ENSMUST00000046863.11|ENSMUSG00000042289.11|OTTMUSG00000058631|OTTMUST00000042018.1|Hsd3b7-201|Hsd3b7|1828|protein_coding|	Hsd3b7	-2.12939	2.94766	-7.10387	3.67735e-05	0.00337619
ENSMUST00000103239.9|ENSMUSG00000027200.17|OTTMUSG00000015256|OTTMUST00000036150.1|Sema6d-206|Sema6d|6225|protein_coding|	Sema6d	-1.87273	5.5183	-7.0706	3.80678e-05	0.00344602
ENSMUST00000053909.12|ENSMUSG00000032690.16|OTTMUSG00000025348|OTTMUST00000062394.1|Oas2-201|Oas2|3869|protein_coding|	Oas2	-2.51904	1.81074	-7.02052	4.0172e-05	0.00361959
ENSMUST00000026917.9|ENSMUSG00000025810.9|OTTMUSG00000061647|OTTMUST00000150414.1|Nrp1-201|Nrp1|3597|protein_coding|	Nrp1	-1.65783	5.06886	-6.97133	4.22614e-05	0.00375545
ENSMUST00000018918.11|ENSMUSG00000018774.13|OTTMUSG00000006002|OTTMUST00000013438.1|Cd68-201|Cd68|1230|protein_coding|	Cd68	-2.70938	2.94904	-6.94954	4.33429e-05	0.00383397
ENSMUST00000145481.7|ENSMUSG00000026946.9|OTTMUSG00000012435|OTTMUST00000029575.1|Nmi-205|Nmi|1162|protein_coding|	Nmi	-3.14363	4.23026	-6.94696	4.36119e-05	0.00384023
ENSMUST00000120990.1|ENSMUSG00000051041.7|OTTMUSG00000029940|OTTMUST00000074277.1|Olfml1-201|Olfml1|1685|protein_coding|	Olfml1	-2.19277	4.01881	-6.91622	4.48254e-05	0.0038766
ENSMUST00000020969.4|ENSMUSG00000020638.8|OTTMUSG00000067128|OTTMUST00000162653.1|Cmpk2-201|Cmpk2|3200|protein_coding|	Cmpk2	-2.67882	4.51083	-6.92168	4.46384e-05	0.0038766
ENSMUST00000101208.5|ENSMUSG00000072941.5|OTTMUSG00000054570|OTTMUST00000135268.1|Sod3-201|Sod3|3738|protein_coding|	Sod3	-2.3851	4.36589	-6.89294	4.59721e-05	0.0039581
ENSMUST00000189068.6|ENSMUSG00000075602.10|OTTMUSG00000045110|OTTMUST00000118546.1|Ly6a-205|Ly6a|878|protein_coding|	Ly6a	-4.71566	0.995149	-6.88283	4.81117e-05	0.00412398
ENSMUST00000218823.1|ENSMUSG00000056073.16|OTTMUSG00000016255|OTTMUST00000038976.1|Grik2-207|Grik2|9427|protein_coding|	Grik2	-3.41308	2.39813	-6.84912	4.8572e-05	0.00414509
ENSMUST00000064883.13|ENSMUSG00000031557.16|OTTMUSG00000022381|OTTMUST00000053470.1|Plekha2-201|Plekha2|5176|protein_coding|	Plekha2	-2.08914	3.73777	-6.81614	4.9888e-05	0.00422253
ENSMUST00000040971.13|ENSMUSG00000035547.14|OTTMUSG00000022532|OTTMUST00000053964.1|Capn5-201|Capn5|4498|protein_coding|	Capn5	-2.41143	3.74446	-6.78139	5.18275e-05	0.0043276
ENSMUST00000054002.3|ENSMUSG00000053113.3|OTTMUSG00000003735|OTTMUST00000008134.1|Socs3-201|Socs3|2552|protein_coding|	Socs3	-1.99998	5.45181	-6.76491	5.27192e-05	0.00434586
ENSMUST00000009340.9|ENSMUSG00000026536.9|OTTMUSG00000050203|OTTMUST00000127581.1|Ifi211-201|Ifi211|1785|protein_coding|	Ifi211	-6.1369	1.05028	-6.83885	5.26337e-05	0.00434586
ENSMUST00000159216.8|ENSMUSG00000064373.12|OTTMUSG00000035135|OTTMUST00000089456.1|Selenop-203|Selenop|2085|protein_coding|	Selenop	-1.85161	7.82699	-6.75574	5.32406e-05	0.00437024
ENSMUST00000060655.14|ENSMUSG00000038058.14|OTTMUSG00000057766|OTTMUST00000141868.1|Nod1-201|Nod1|4315|protein_coding|	Nod1	-5.45248	1.99201	-6.74337	5.71292e-05	0.00466819
ENSMUST00000120432.2|ENSMUSG00000012519.14|OTTMUSG00000031320|OTTMUST00000077588.1|Mlkl-202|Mlkl|1976|protein_coding|	Mlkl	-1.98158	5.58278	-6.64849	5.9844e-05	0.00481231
ENSMUST00000051490.14|ENSMUSG00000050002.14|OTTMUSG00000068413|OTTMUST00000165360.1|Idnk-201|Idnk|764|protein_coding|	Idnk	-2.2567	3.34007	-6.65352	5.95379e-05	0.00481231
ENSMUST00000210901.1|ENSMUSG00000033355.6|OTTMUSG00000060333|OTTMUST00000147648.1|Rtp4-203|Rtp4|1158|protein_coding|	Rtp4	-2.74741	2.57108	-6.61492	6.22373e-05	0.00494124
ENSMUST00000026383.3|ENSMUSG00000025333.10|OTTMUSG00000019341|OTTMUST00000046178.1|Gpr143-201|Gpr143|1586|protein_coding|	Gpr143	-2.15164	6.01683	-6.57589	6.48312e-05	0.00510533
ENSMUST00000155737.7|ENSMUSG00000027669.14|OTTMUSG00000016427|OTTMUST00000039557.1|Gnb4-205|Gnb4|5997|protein_coding|	Gnb4	-2.19455	3.21745	-6.54341	6.72079e-05	0.00525868
ENSMUST00000215875.1|ENSMUSG00000032192.9|OTTMUSG00000062797|OTTMUST00000152934.1|Gnb5-206|Gnb5|2105|protein_coding|	Gnb5	-1.72774	5.7255	-6.53532	6.77872e-05	0.00527379
ENSMUST00000034260.8|ENSMUSG00000031803.8|OTTMUSG00000062166|OTTMUST00000151721.1|B3gnt3-201|B3gnt3|3055|protein_coding|	B3gnt3	-2.03567	3.67553	-6.49716	7.07361e-05	0.0054162
ENSMUST00000114259.2|ENSMUSG00000015090.13|OTTMUSG00000012118|OTTMUST00000028916.1|Ptgds-203|Ptgds|775|protein_coding|	Ptgds	-2.06617	8.01179	-6.47766	7.22926e-05	0.00551359
ENSMUST00000150361.1|ENSMUSG00000029561.17|OTTMUSG00000014606|OTTMUST00000034641.1|Oasl2-207|Oasl2|632|protein_coding|	Oasl2	-4.6248	0.480108	-6.47259	7.52414e-05	0.0056715
ENSMUST00000031549.5|ENSMUSG00000073555.1|OTTMUSG00000033995|OTTMUST00000085803.1|Gm4951-201|Gm4951|2645|protein_coding|	Gm4951	-8.36638	0.593647	-6.57247	7.58158e-05	0.00569265
ENSMUST00000076505.3|ENSMUSG00000060224.3|-|-|Pyroxd2-201|Pyroxd2|3119|protein_coding|	Pyroxd2	-1.64523	4.67547	-6.40784	7.81575e-05	0.00582351
ENSMUST00000049124.9|ENSMUSG00000038527.9|OTTMUSG00000022316|OTTMUST00000139860.1|C1rl-201|C1rl|3010|protein_coding|	C1rl	-1.733	4.91237	-6.40782	7.81599e-05	0.00582351
ENSMUST00000095157.10|ENSMUSG00000068245.14|OTTMUSG00000034689|OTTMUST00000088078.1|Phf11d-201|Phf11d|2666|protein_coding|	Phf11d	-4.4457	0.736168	-6.41693	7.97272e-05	0.00589494
ENSMUST00000091903.4|ENSMUSG00000021892.14|OTTMUSG00000027880|OTTMUST00000069054.1|Sh3bp5-201|Sh3bp5|2684|protein_coding|	Sh3bp5	-1.55309	4.88613	-6.3796	8.06825e-05	0.0059429
ENSMUST00000070174.13|ENSMUSG00000046157.13|OTTMUSG00000037736|OTTMUST00000097452.1|Tmem229b-202|Tmem229b|3656|protein_coding|	Tmem229b	-2.71007	2.40151	-6.37362	8.142e-05	0.0059745
ENSMUST00000049460.10|ENSMUSG00000034708.11|OTTMUSG00000002816|OTTMUST00000005699.1|Grn-201|Grn|2340|protein_coding|	Grn	-2.00174	8.56045	-6.34834	8.35954e-05	0.00611098
ENSMUST00000108682.8|ENSMUSG00000033066.15|OTTMUSG00000005930|-|Gas7-204|Gas7|7067|protein_coding|	Gas7	-1.54242	7.16538	-6.33507	8.48475e-05	0.00615605
ENSMUST00000093485.2|ENSMUSG00000037921.15|OTTMUSG00000031511|-|Ddx60-202|Ddx60|5989|protein_coding|	Ddx60	-3.74786	0.34986	-6.34328	8.53345e-05	0.00616828
ENSMUST00000107689.6|ENSMUSG00000041842.15|OTTMUSG00000023128|OTTMUST00000055885.1|Fhdc1-202|Fhdc1|5918|protein_coding|	Fhdc1	-3.29095	2.746	-6.32471	8.65298e-05	0.00623143
ENSMUST00000152417.7|ENSMUSG00000024371.14|OTTMUSG00000034003|OTTMUST00000085832.1|C2-206|C2|2157|protein_coding|	C2	-3.89529	5.69665	-6.32914	8.69608e-05	0.00623928
ENSMUST00000112533.7|ENSMUSG00000026980.15|OTTMUSG00000012816|OTTMUST00000030739.1|Ly75-202|Ly75|6901|protein_coding|	Ly75	-1.92552	4.82275	-6.25446	9.3011e-05	0.00655267
ENSMUST00000112484.9|ENSMUSG00000004266.15|OTTMUSG00000038210|OTTMUST00000098374.1|Ptpn6-202|Ptpn6|2219|protein_coding|	Ptpn6	-2.34034	4.87275	-6.25966	9.25216e-05	0.00655267
ENSMUST00000034902.11|ENSMUSG00000057933.10|OTTMUSG00000031004|OTTMUST00000047147.1|Gsta2-201|Gsta2|870|protein_coding|	Gsta2	-2.34147	6.32833	-6.20925	9.80227e-05	0.00683056
ENSMUST00000043722.9|ENSMUSG00000033880.11|OTTMUSG00000003881|OTTMUST00000008559.1|Lgals3bp-201|Lgals3bp|2330|protein_coding|	Lgals3bp	-1.78801	8.4154	-6.20452	9.84844e-05	0.00683814
ENSMUST00000206706.1|ENSMUSG00000030523.18|OTTMUSG00000022613|OTTMUST00000054165.1|Trpm1-221|Trpm1|2350|protein_coding|	Trpm1	-1.96996	6.89557	-6.19675	9.93783e-05	0.00687496
ENSMUST00000040647.10|ENSMUSG00000036585.15|OTTMUSG00000020317|OTTMUST00000048206.1|Fgf1-201|Fgf1|3981|protein_coding|	Fgf1	-2.21367	3.82854	-6.19402	9.97245e-05	0.00687496
ENSMUST00000182511.7|ENSMUSG00000045659.18|OTTMUSG00000043408|OTTMUST00000113895.1|Plekha7-207|Plekha7|4502|protein_coding|	Plekha7	-2.63156	3.34359	-6.15774	0.000104142	0.00712113
ENSMUST00000165033.1|ENSMUSG00000038418.7|OTTMUSG00000021064|-|Egr1-202|Egr1|3036|protein_coding|	Egr1	-2.72641	5.57126	-6.15611	0.000104398	0.00712113
ENSMUST00000067752.3|ENSMUSG00000054619.6|-|-|Mettl7a1-201|Mettl7a1|1883|protein_coding|	Mettl7a1	-1.64623	4.25286	-6.12655	0.000107756	0.0073244
ENSMUST00000066987.13|ENSMUSG00000020520.14|OTTMUSG00000005711|OTTMUST00000012702.1|Galnt10-201|Galnt10|4715|protein_coding|	Galnt10	-1.67328	5.94992	-6.11646	0.000109025	0.00735929
ENSMUST00000152565.7|ENSMUSG00000028793.15|OTTMUSG00000009622|OTTMUST00000022142.1|Rnf19b-205|Rnf19b|1463|protein_coding|	Rnf19b	-2.67613	3.16445	-6.11751	0.000109138	0.00735929
ENSMUST00000007251.13|ENSMUSG00000007036.15|OTTMUSG00000037924|OTTMUST00000097758.1|Abhd16a-201|Abhd16a|1945|protein_coding|	Abhd16a	-2.1694	5.46763	-6.09327	0.000112046	0.0074847
ENSMUST00000077458.6|ENSMUSG00000026797.16|OTTMUSG00000012527|OTTMUST00000029783.1|Stxbp1-202|Stxbp1|3616|protein_coding|	Stxbp1	-1.60174	5.54318	-6.06928	0.000115178	0.00761509
ENSMUST00000080322.7|ENSMUSG00000052776.10|OTTMUSG00000026831|OTTMUST00000066360.1|Oas1a-201|Oas1a|1885|protein_coding|	Oas1a	-1.9223	3.59768	-6.06528	0.000115728	0.00762546
ENSMUST00000046303.11|ENSMUSG00000032652.13|OTTMUSG00000023987|OTTMUST00000058637.1|Crebl2-201|Crebl2|3629|protein_coding|	Crebl2	-1.72941	4.06456	-6.05767	0.000116751	0.00766678
ENSMUST00000140932.1|ENSMUSG00000008540.11|OTTMUSG00000027063|OTTMUST00000066908.1|Mgst1-207|Mgst1|742|protein_coding|	Mgst1	-2.19658	3.82553	-6.04968	0.000117897	0.00771588
ENSMUST00000113093.4|ENSMUSG00000029417.9|OTTMUSG00000055603|OTTMUST00000137614.1|Cxcl9-201|Cxcl9|2889|protein_coding|	Cxcl9	-4.05968	3.09629	-6.02542	0.000123959	0.00805152
ENSMUST00000043077.7|ENSMUSG00000035686.8|OTTMUSG00000026137|OTTMUST00000064553.1|Thrsp-201|Thrsp|1277|protein_coding|	Thrsp	-3.14951	2.1012	-6.00452	0.000125059	0.00807545
ENSMUST00000033264.11|ENSMUSG00000030966.13|OTTMUSG00000060441|OTTMUST00000147894.1|Trim21-201|Trim21|2793|protein_coding|	Trim21	-2.38153	3.4548	-5.97277	0.0001291	0.00828121
ENSMUST00000042701.12|ENSMUSG00000037235.13|OTTMUSG00000026714|OTTMUST00000066093.1|Mxd4-201|Mxd4|3872|protein_coding|	Mxd4	-1.47314	6.04981	-5.96606	0.000130004	0.0083117
ENSMUST00000166102.7|ENSMUSG00000004347.16|OTTMUSG00000023509|OTTMUST00000141819.1|Pde1c-205|Pde1c|8766|protein_coding|	Pde1c	-2.0776	3.05276	-5.88153	0.000143743	0.00904085
ENSMUST00000035216.10|ENSMUSG00000032596.14|OTTMUSG00000042010|OTTMUST00000110082.1|Uba7-201|Uba7|3195|protein_coding|	Uba7	-8.3844	0.323412	-5.98466	0.000149248	0.00926676
ENSMUST00000044105.8|ENSMUSG00000039691.10|OTTMUSG00000004175|OTTMUST00000009478.1|Tspan10-201|Tspan10|1680|protein_coding|	Tspan10	-1.65548	8.79667	-5.82677	0.000153419	0.00946509
ENSMUST00000042530.3|ENSMUSG00000042282.4|OTTMUSG00000018739|OTTMUST00000045079.1|Gucy2f-201|Gucy2f|8122|protein_coding|	Gucy2f	-3.38808	2.31571	-5.80621	0.000158826	0.00973664
ENSMUST00000070968.13|ENSMUSG00000026104.14|OTTMUSG00000046734|OTTMUST00000121361.1|Stat1-201|Stat1|5151|protein_coding|	Stat1	-4.50484	1.29684	-5.75006	0.000174147	0.0105096
ENSMUST00000209772.1|ENSMUSG00000031639.12|OTTMUSG00000061136|OTTMUST00000149298.1|Tlr3-205|Tlr3|4096|protein_coding|	Tlr3	-1.97512	4.02396	-5.70096	0.000178591	0.0107443
ENSMUST00000166917.1|ENSMUSG00000022307.15|-|-|Oxr1-205|Oxr1|2509|protein_coding|	Oxr1	-2.54034	4.27805	-5.69639	0.000179859	0.0107871
ENSMUST00000037907.12|ENSMUSG00000040296.15|OTTMUSG00000006554|OTTMUST00000014958.1|Ddx58-201|Ddx58|3874|protein_coding|	Ddx58	-2.07308	5.50417	-5.6879	0.000181471	0.0108168
ENSMUST00000071069.12|ENSMUSG00000057596.13|OTTMUSG00000019202|OTTMUST00000046007.1|Trim30d-202|Trim30d|3282|protein_coding|	Trim30d	-3.56911	-0.53532	-5.70064	0.000181002	0.0108168
ENSMUST00000130139.2|ENSMUSG00000057143.15|OTTMUSG00000019193|OTTMUST00000045998.1|Trim12c-202|Trim12c|2484|protein_coding|	Trim12c	-4.44417	-0.0344318	-5.67739	0.000189952	0.0112876
ENSMUST00000194038.1|ENSMUSG00000103800.1|OTTMUSG00000050620|OTTMUST00000128338.1|Pcdha8-201|Pcdha8|5338|protein_coding|	Pcdha8	-2.79482	2.08964	-5.60335	0.000201851	0.0118135
ENSMUST00000111214.3|ENSMUSG00000073489.6|OTTMUSG00000033920|OTTMUST00000085571.1|Ifi204-201|Ifi204|2296|protein_coding|	Ifi204	-5.91269	1.49639	-5.61628	0.000214509	0.0124415
ENSMUST00000028995.4|ENSMUSG00000027495.4|OTTMUSG00000016151|OTTMUST00000038647.1|Fam210b-201|Fam210b|3617|protein_coding|	Fam210b	-1.50475	6.13511	-5.53573	0.000218658	0.0126443
ENSMUST00000081035.7|ENSMUSG00000046805.9|-|-|Mpeg1-201|Mpeg1|4335|protein_coding|	Mpeg1	-3.67125	1.47244	-5.53765	0.000221548	0.0127673
ENSMUST00000058801.14|ENSMUSG00000056116.18|OTTMUSG00000014954|OTTMUST00000035506.1|H2-T22-201|H2-T22|1534|protein_coding|	H2-T22	-5.09298	3.26219	-5.56608	0.000222104	0.0127673
ENSMUST00000002084.13|ENSMUSG00000031378.14|OTTMUSG00000017700|OTTMUST00000042898.1|Abcd1-201|Abcd1|3648|protein_coding|	Abcd1	-1.89542	4.74424	-5.4758	0.000235568	0.0134218
ENSMUST00000183918.7|ENSMUSG00000032228.16|OTTMUSG00000044751|OTTMUST00000117659.1|Tcf12-207|Tcf12|4308|protein_coding|	Tcf12	-1.64811	6.97631	-5.46811	0.000237812	0.0134704
ENSMUST00000058704.8|ENSMUSG00000069874.7|OTTMUSG00000005725|-|Irgm2-201|Irgm2|3470|protein_coding|	Irgm2	-7.49054	2.61279	-5.56549	0.000241389	0.013559
ENSMUST00000121273.1|ENSMUSG00000074179.11|OTTMUSG00000019693|OTTMUST00000076580.1|Gm10639-202|Gm10639|873|protein_coding|	Gm10639	-3.11011	3.98322	-5.43253	0.000250303	0.0139335
ENSMUST00000031238.12|ENSMUSG00000029298.15|OTTMUSG00000053800|OTTMUST00000133911.1|Gbp9-201|Gbp9|4381|protein_coding|	Gbp9	-9.10064	-0.65999	-5.56375	0.000255026	0.0140944
ENSMUST00000089011.4|ENSMUSG00000037972.6|-|-|Snn-201|Snn|2902|protein_coding|	Snn	-1.5692	4.68137	-5.40242	0.000258179	0.0141684
ENSMUST00000071858.4|ENSMUSG00000071379.2|OTTMUSG00000067030|OTTMUST00000162429.1|Hpcal1-201|Hpcal1|1526|protein_coding|	Hpcal1	-1.91232	4.91559	-5.40308	0.000257995	0.0141684
ENSMUST00000000608.7|ENSMUSG00000000594.7|OTTMUSG00000005683|OTTMUST00000012649.1|Gm2a-201|Gm2a|4127|protein_coding|	Gm2a	-1.43444	7.31866	-5.39998	0.000258969	0.0141716
ENSMUST00000102975.9|ENSMUSG00000073910.10|OTTMUSG00000006482|OTTMUST00000014813.1|Mob3b-201|Mob3b|6030|protein_coding|	Mob3b	-1.5315	5.83189	-5.38501	0.000263889	0.0143399
ENSMUST00000067218.13|ENSMUSG00000023249.15|OTTMUSG00000033581|OTTMUST00000084583.1|Parp3-201|Parp3|2962|protein_coding|	Parp3	-1.80611	3.50081	-5.38091	0.000265268	0.0143399
ENSMUST00000166121.3|ENSMUSG00000091649.3|OTTMUSG00000043571|OTTMUST00000114390.1|Phf11b-201|Phf11b|1184|protein_coding|	Phf11b	-4.75399	-0.247892	-5.41632	0.000265034	0.0143399
ENSMUST00000060315.11|ENSMUSG00000056144.14|OTTMUSG00000019147|OTTMUST00000045887.1|Trim34a-201|Trim34a|2590|protein_coding|	Trim34a	-10.2642	-2.54645	-5.52766	0.000276133	0.014859
ENSMUST00000132641.7|ENSMUSG00000026222.16|OTTMUSG00000030061|OTTMUST00000074561.1|Sp100-204|Sp100|1197|protein_coding|	Sp100	-5.11602	-0.954203	-5.37831	0.000281279	0.0150736
ENSMUST00000168280.1|ENSMUSG00000078853.8|OTTMUSG00000005727|OTTMUST00000093592.1|Igtp-203|Igtp|1832|protein_coding|	Igtp	-10.4312	-2.52845	-5.51554	0.000281677	0.0150736
ENSMUST00000169282.7|ENSMUSG00000053040.13|OTTMUSG00000036116|OTTMUST00000092825.1|Aph1c-202|Aph1c|5205|protein_coding|	Aph1c	-1.53325	7.61812	-5.3226	0.000285521	0.0152372
ENSMUST00000000724.14|ENSMUSG00000000708.14|OTTMUSG00000035538|OTTMUST00000091026.1|Kat2b-201|Kat2b|4653|protein_coding|	Kat2b	-1.37922	6.30859	-5.31354	0.000288817	0.0152868
ENSMUST00000096257.2|ENSMUSG00000071656.6|-|-|Lrrn4cl-201|Lrrn4cl|2583|protein_coding|	Lrrn4cl	-1.74024	4.35188	-5.31373	0.000288758	0.0152868
ENSMUST00000035045.14|ENSMUSG00000032470.16|OTTMUSG00000029468|OTTMUST00000073013.1|Mras-201|Mras|4701|protein_coding|	Mras	-1.85337	5.47176	-5.28628	0.000299015	0.0157405
ENSMUST00000178797.7|ENSMUSG00000022885.15|OTTMUSG00000025920|-|St6gal1-206|St6gal1|4177|protein_coding|	St6gal1	-1.53655	7.91573	-5.26632	0.000306687	0.0160736
ENSMUST00000181998.7|ENSMUSG00000045659.18|OTTMUSG00000043408|OTTMUST00000113896.1|Plekha7-203|Plekha7|5149|protein_coding|	Plekha7	-1.99277	4.72639	-5.26567	0.000307001	0.0160736
ENSMUST00000037029.5|ENSMUSG00000033960.5|-|-|Jcad-201|Jcad|6730|protein_coding|	Jcad	-1.63876	4.89624	-5.26202	0.000308374	0.0161019
ENSMUST00000117782.7|ENSMUSG00000015850.11|OTTMUSG00000027489|OTTMUST00000068031.1|Adamtsl4-202|Adamtsl4|4036|protein_coding|	Adamtsl4	-1.7014	4.83976	-5.25376	0.000311643	0.0162289
ENSMUST00000114248.2|ENSMUSG00000026023.16|OTTMUSG00000029822|-|Cdk15-201|Cdk15|1477|protein_coding|	Cdk15	-1.68736	4.12271	-5.25128	0.000312631	0.0162367
ENSMUST00000216841.1|ENSMUSG00000055720.10|OTTMUSG00000063209|OTTMUST00000153921.1|Ubl7-208|Ubl7|1426|protein_coding|	Ubl7	-3.49914	5.06331	-5.2416	0.000320693	0.0166109
ENSMUST00000059954.13|ENSMUSG00000017754.13|OTTMUSG00000001168|OTTMUST00000002264.1|Pltp-201|Pltp|1809|protein_coding|	Pltp	-2.5015	5.82528	-5.22657	0.000323197	0.0166959
ENSMUST00000182538.2|ENSMUSG00000066800.11|OTTMUSG00000043573|OTTMUST00000114394.1|Rnasel-204|Rnasel|2761|protein_coding|	Rnasel	-2.87036	2.04731	-5.20358	0.000333774	0.0171509
ENSMUST00000081776.9|ENSMUSG00000057346.11|-|-|Apol9a-201|Apol9a|1475|protein_coding|	Apol9a	-4.8515	1.71887	-5.22635	0.000338667	0.0173562
ENSMUST00000024756.4|ENSMUSG00000023960.13|OTTMUSG00000028305|OTTMUST00000070144.1|Enpp5-201|Enpp5|2534|protein_coding|	Enpp5	-1.75622	6.15899	-5.17944	0.000342791	0.0175212
ENSMUST00000183404.7|ENSMUSG00000032228.16|OTTMUSG00000044751|OTTMUST00000117656.1|Tcf12-202|Tcf12|6299|protein_coding|	Tcf12	-1.95709	3.74844	-5.16864	0.000347637	0.0177221
ENSMUST00000109993.8|ENSMUSG00000020432.12|OTTMUSG00000005043|OTTMUST00000011220.1|Tcn2-207|Tcn2|2027|protein_coding|	Tcn2	-1.79555	6.63516	-5.13894	0.000361179	0.0183642
ENSMUST00000031540.10|ENSMUSG00000041827.15|OTTMUSG00000014607|OTTMUST00000034645.1|Oasl1-201|Oasl1|2125|protein_coding|	Oasl1	-2.77027	2.11752	-5.13875	0.000362536	0.0183849
ENSMUST00000049874.13|ENSMUSG00000050103.18|OTTMUSG00000034912|OTTMUST00000088754.1|Agmo-201|Agmo|2423|protein_coding|	Agmo	-3.23849	1.49893	-5.14065	0.000363637	0.0183927
ENSMUST00000125810.1|ENSMUSG00000008540.11|OTTMUSG00000027063|OTTMUST00000066912.1|Mgst1-206|Mgst1|365|protein_coding|	Mgst1	-2.24858	2.35129	-5.12365	0.000368632	0.0185967
ENSMUST00000074519.12|ENSMUSG00000038393.14|OTTMUSG00000021271|OTTMUST00000050413.1|Txnip-202|Txnip|2827|protein_coding|	Txnip	-1.9981	5.65692	-5.11875	0.000370801	0.0186575
ENSMUST00000077954.12|ENSMUSG00000035296.14|OTTMUSG00000029985|OTTMUST00000074361.1|Sgcg-201|Sgcg|3515|protein_coding|	Sgcg	-2.24541	2.95119	-5.1087	0.000375843	0.0188622
ENSMUST00000165313.1|ENSMUSG00000036249.16|OTTMUSG00000012408|-|Rbm43-206|Rbm43|1975|protein_coding|	Rbm43	-2.27658	3.42339	-5.06699	0.000396823	0.0198125
ENSMUST00000100961.4|ENSMUSG00000029298.15|OTTMUSG00000053800|-|Gbp9-202|Gbp9|2701|protein_coding|	Gbp9	-6.41062	-0.6093	-5.1409	0.000399504	0.0198441
ENSMUST00000162708.6|ENSMUSG00000036908.16|OTTMUSG00000034969|OTTMUST00000088920.1|Unc93b1-203|Unc93b1|2266|protein_coding|	Unc93b1	-1.85634	4.37014	-5.05879	0.000400801	0.0198576
ENSMUST00000123128.7|ENSMUSG00000034593.16|OTTMUSG00000016492|OTTMUST00000039803.1|Myo5a-201|Myo5a|11702|protein_coding|	Myo5a	-1.5719	8.39808	-5.01383	0.000425029	0.0208447
ENSMUST00000035148.12|ENSMUSG00000032548.14|OTTMUSG00000048443|OTTMUST00000124161.1|Slco2a1-201|Slco2a1|7122|protein_coding|	Slco2a1	-4.59123	2.76291	-5.03468	0.000431143	0.0210381
ENSMUST00000032111.10|ENSMUSG00000030035.14|OTTMUSG00000024274|OTTMUST00000059432.1|Wbp1-201|Wbp1|1419|protein_coding|	Wbp1	-1.65263	5.87322	-4.984	0.000442005	0.0212883
ENSMUST00000174751.1|ENSMUSG00000036594.14|OTTMUSG00000037121|OTTMUST00000095577.1|H2-Aa-204|H2-Aa|826|protein_coding|	H2-Aa	-8.48593	1.21133	-5.11778	0.000442864	0.0212883
ENSMUST00000060913.7|ENSMUSG00000047067.7|OTTMUSG00000048631|OTTMUST00000124550.1|Dusp28-201|Dusp28|1314|protein_coding|	Dusp28	-2.05571	3.76125	-4.97216	0.000449074	0.0214977
ENSMUST00000085425.4|ENSMUSG00000035692.6|-|-|Isg15-201|Isg15|756|protein_coding|	Isg15	-2.09997	4.93712	-4.96188	0.000455235	0.0217212
ENSMUST00000038142.14|ENSMUSG00000039236.18|OTTMUSG00000027310|OTTMUST00000067502.1|Isg20-201|Isg20|1083|protein_coding|	Isg20	-1.8802	3.8566	-4.93315	0.000472703	0.0224441
ENSMUST00000023994.9|ENSMUSG00000023224.12|OTTMUSG00000013680|OTTMUST00000032823.1|Serping1-201|Serping1|1768|protein_coding|	Serping1	-3.43073	1.30092	-4.93574	0.000477106	0.0225427
ENSMUST00000074231.5|ENSMUSG00000073002.9|OTTMUSG00000057918|OTTMUST00000142531.1|Vamp5-201|Vamp5|553|protein_coding|	Vamp5	-2.1635	3.89759	-4.92118	0.000480443	0.0226451
ENSMUST00000102767.7|ENSMUSG00000036249.16|OTTMUSG00000012408|OTTMUST00000029515.1|Rbm43-201|Rbm43|2057|protein_coding|	Rbm43	-2.82891	3.88552	-4.91947	0.000483373	0.0226744
ENSMUST00000114566.7|ENSMUSG00000068551.12|OTTMUSG00000022129|OTTMUST00000052548.1|Zfp467-209|Zfp467|543|protein_coding|	Zfp467	-2.01541	2.46789	-4.90207	0.000492635	0.0229243
ENSMUST00000039177.11|ENSMUSG00000033308.16|OTTMUSG00000025956|OTTMUST00000064012.1|Dpyd-201|Dpyd|4492|protein_coding|	Dpyd	-4.51772	0.999469	-4.92913	0.000494651	0.0229243
ENSMUST00000217203.1|ENSMUSG00000111709.1|OTTMUSG00000062953|OTTMUST00000153254.1|Gm3776-201|Gm3776|874|protein_coding|	Gm3776	-1.80436	7.48885	-4.89168	0.000499383	0.0229835
ENSMUST00000045665.12|ENSMUSG00000073557.11|OTTMUSG00000021600|OTTMUST00000051282.1|Ppp1r12b-201|Ppp1r12b|8840|protein_coding|	Ppp1r12b	-1.67076	3.66201	-4.8496	0.000528133	0.0239602
ENSMUST00000067584.6|ENSMUSG00000039501.14|OTTMUSG00000001138|OTTMUST00000038841.1|Znfx1-202|Znfx1|4147|protein_coding|	Znfx1	-2.09942	5.7077	-4.85014	0.000527947	0.0239602
ENSMUST00000136494.1|ENSMUSG00000037533.19|OTTMUSG00000005672|OTTMUST00000012630.1|Rapgef6-206|Rapgef6|716|protein_coding|	Rapgef6	-2.11778	2.37572	-4.85082	0.000527491	0.0239602
ENSMUST00000033991.12|ENSMUSG00000031583.13|OTTMUSG00000060957|-|Wrn-202|Wrn|6262|protein_coding|	Wrn	-1.61363	3.73381	-4.84535	0.000531126	0.0240397
ENSMUST00000063707.2|ENSMUSG00000028801.14|OTTMUSG00000009734|OTTMUST00000022476.1|Stpg1-201|Stpg1|2380|protein_coding|	Stpg1	-2.49475	2.37818	-4.83353	0.00054057	0.0244101
ENSMUST00000093508.6|ENSMUSG00000070034.13|OTTMUSG00000024589|OTTMUST00000060409.1|Sp110-201|Sp110|1921|protein_coding|	Sp110	-6.30538	0.907596	-4.9067	0.000542692	0.0244489
ENSMUST00000070172.4|ENSMUSG00000056185.4|-|-|Snx32-201|Snx32|1650|protein_coding|	Snx32	-2.47994	1.93395	-4.81259	0.000555889	0.0249854
ENSMUST00000040056.14|ENSMUSG00000036528.15|OTTMUSG00000059746|OTTMUST00000146445.1|Ppfibp2-201|Ppfibp2|3310|protein_coding|	Ppfibp2	-1.46698	5.32578	-4.80602	0.000559815	0.0251035
ENSMUST00000165149.1|ENSMUSG00000024036.15|-|-|Slc37a1-201|Slc37a1|3354|protein_coding|	Slc37a1	-1.99867	2.92894	-4.79836	0.000565732	0.0252704
ENSMUST00000065987.13|ENSMUSG00000057880.12|OTTMUSG00000025937|OTTMUST00000063947.1|Abat-201|Abat|4636|protein_coding|	Abat	-1.56523	6.63008	-4.78337	0.000577098	0.0256412
ENSMUST00000041623.8|ENSMUSG00000041773.8|OTTMUSG00000067705|OTTMUST00000163831.1|Enc1-201|Enc1|4737|protein_coding|	Enc1	-1.83199	7.17837	-4.76346	0.000592813	0.0262791
ENSMUST00000098324.3|ENSMUSG00000074037.3|OTTMUSG00000051105|OTTMUST00000129511.1|Mc1r-201|Mc1r|3638|protein_coding|	Mc1r	-1.48461	7.6208	-4.7427	0.000609584	0.0268994
ENSMUST00000069005.9|ENSMUSG00000020589.17|OTTMUSG00000065878|OTTMUST00000160246.1|Fam49a-201|Fam49a|1771|protein_coding|	Fam49a	-1.83685	3.46351	-4.74381	0.00060873	0.0268994
ENSMUST00000023583.5|ENSMUSG00000022868.5|-|-|Ahsg-201|Ahsg|1474|protein_coding|	Ahsg	-1.68804	3.42688	-4.74078	0.000611189	0.026909
ENSMUST00000147948.7|ENSMUSG00000041423.16|OTTMUSG00000032750|OTTMUST00000081513.1|Paqr6-203|Paqr6|837|protein_coding|	Paqr6	-2.09058	3.01495	-4.73674	0.000614759	0.0270048
ENSMUST00000146328.3|ENSMUSG00000030035.14|OTTMUSG00000024274|OTTMUST00000059439.1|Wbp1-207|Wbp1|981|protein_coding|	Wbp1	-2.20837	2.65238	-4.73338	0.00061773	0.0270739
ENSMUST00000114878.7|ENSMUSG00000022906.15|OTTMUSG00000023901|OTTMUST00000057971.1|Parp9-203|Parp9|3548|protein_coding|	Parp9	-1.73382	3.36582	-4.72309	0.000625978	0.0273735
ENSMUST00000047144.12|ENSMUSG00000036046.14|OTTMUSG00000028166|OTTMUST00000069763.1|5031439G07Rik-201|5031439G07Rik|6845|protein_coding|	5031439G07Rik	-1.50447	8.84455	-4.70082	0.000645123	0.0280839
ENSMUST00000078825.4|ENSMUSG00000059089.4|OTTMUSG00000022168|OTTMUST00000052638.1|Fcgr4-201|Fcgr4|1256|protein_coding|	Fcgr4	-4.10315	0.843918	-4.71497	0.000651941	0.0282412
ENSMUST00000215836.1|ENSMUSG00000019852.7|OTTMUSG00000063675|OTTMUST00000155051.1|Arfgef3-202|Arfgef3|14579|protein_coding|	Arfgef3	-1.86564	7.44242	-4.68712	0.000657301	0.0283591
ENSMUST00000101367.8|ENSMUSG00000029780.14|OTTMUSG00000023209|OTTMUST00000056166.1|Nt5c3-202|Nt5c3|1519|protein_coding|	Nt5c3	-1.88788	5.71375	-4.67569	0.000667603	0.0287395
ENSMUST00000001713.9|ENSMUSG00000001663.10|OTTMUSG00000026319|OTTMUST00000065097.1|Gstt1-201|Gstt1|1037|protein_coding|	Gstt1	-2.65818	1.56156	-4.67418	0.000670953	0.0288197
ENSMUST00000108046.7|ENSMUSG00000037161.14|OTTMUSG00000022051|OTTMUST00000052354.1|Mgarp-202|Mgarp|1409|protein_coding|	Mgarp	-2.0285	4.23787	-4.66958	0.000673282	0.0288558
ENSMUST00000040914.2|ENSMUSG00000036181.2|OTTMUSG00000000732|OTTMUST00000001376.1|Hist1h1c-201|Hist1h1c|1560|protein_coding|	Hist1h1c	-1.73638	3.91239	-4.65097	0.000690393	0.0295238
ENSMUST00000056660.12|ENSMUSG00000046157.13|OTTMUSG00000037736|OTTMUST00000097455.1|Tmem229b-201|Tmem229b|3860|protein_coding|	Tmem229b	-2.98599	1.97544	-4.63707	0.000708235	0.0301537
ENSMUST00000025196.8|ENSMUSG00000024338.14|OTTMUSG00000037118|OTTMUST00000095570.1|Psmb8-201|Psmb8|1628|protein_coding|	Psmb8	-7.78542	1.99437	-4.74696	0.000711433	0.0302234
ENSMUST00000071134.3|ENSMUSG00000062380.4|OTTMUSG00000027611|OTTMUST00000068344.1|Tubb3-201|Tubb3|1868|protein_coding|	Tubb3	-1.60986	6.49921	-4.61134	0.000728775	0.0308924
ENSMUST00000046520.12|ENSMUSG00000038074.16|OTTMUSG00000026988|OTTMUST00000066698.1|Fkbp14-201|Fkbp14|2694|protein_coding|	Fkbp14	-1.70219	5.52297	-4.60757	0.000732559	0.030985
ENSMUST00000116259.4|ENSMUSG00000019996.17|OTTMUSG00000063802|OTTMUST00000155451.1|Map7-202|Map7|3831|protein_coding|	Map7	-1.58511	4.06293	-4.56376	0.000777956	0.0325498
ENSMUST00000062108.9|ENSMUSG00000042349.13|OTTMUSG00000034782|OTTMUST00000088400.1|Ikbke-201|Ikbke|3251|protein_coding|	Ikbke	-1.53561	4.03091	-4.54993	0.000792908	0.0330327
ENSMUST00000120302.7|ENSMUSG00000008540.11|OTTMUSG00000027063|OTTMUST00000066909.1|Mgst1-204|Mgst1|559|protein_coding|	Mgst1	-1.93872	3.97135	-4.53243	0.000812427	0.0337328
ENSMUST00000050958.8|ENSMUSG00000049555.10|OTTMUSG00000021713|OTTMUST00000051525.1|Tmie-201|Tmie|2802|protein_coding|	Tmie	-3.27716	2.36645	-4.53986	0.000813196	0.0337328
ENSMUST00000014743.9|ENSMUSG00000014599.10|OTTMUSG00000026573|OTTMUST00000065739.1|Csf1-201|Csf1|4176|protein_coding|	Csf1	-1.6073	4.06638	-4.52048	0.000825807	0.0341099
ENSMUST00000111703.1|ENSMUSG00000030256.11|OTTMUSG00000025458|OTTMUST00000062686.1|Bhlhe41-202|Bhlhe41|744|protein_coding|	Bhlhe41	-1.37624	5.07649	-4.51516	0.000831888	0.0342879
ENSMUST00000020383.5|ENSMUSG00000003341.9|OTTMUSG00000065002|OTTMUST00000158309.1|Atp8b3-201|Atp8b3|4412|protein_coding|	Atp8b3	-2.12044	2.26552	-4.50591	0.000843035	0.0346736
ENSMUST00000017604.9|ENSMUSG00000006519.11|OTTMUSG00000061846|OTTMUST00000150909.1|Cyba-201|Cyba|744|protein_coding|	Cyba	-1.7429	5.24562	-4.50051	0.000848968	0.03482
ENSMUST00000042121.9|ENSMUSG00000037649.9|OTTMUSG00000037115|OTTMUST00000095557.1|H2-DMa-201|H2-DMa|1555|protein_coding|	H2-DMa	-8.31183	2.26345	-4.63118	0.000850188	0.03482
ENSMUST00000214086.1|ENSMUSG00000055720.10|OTTMUSG00000063209|OTTMUST00000153922.1|Ubl7-203|Ubl7|469|protein_coding|	Ubl7	-2.56233	2.48557	-4.48456	0.000870127	0.035412
ENSMUST00000114050.7|ENSMUSG00000079523.8|OTTMUSG00000022861|OTTMUST00000054970.1|Tmsb10-203|Tmsb10|570|protein_coding|	Tmsb10	-1.61376	9.02323	-4.47451	0.000880126	0.0355946
ENSMUST00000113675.7|ENSMUSG00000029994.17|OTTMUSG00000022166|OTTMUST00000052636.1|Anxa4-202|Anxa4|2030|protein_coding|	Anxa4	-1.87711	6.21252	-4.47543	0.0008791	0.0355946
ENSMUST00000000808.7|ENSMUSG00000000791.9|OTTMUSG00000061579|OTTMUST00000150216.1|Il12rb1-201|Il12rb1|2873|protein_coding|	Il12rb1	-6.21827	2.61398	-4.55408	0.000876727	0.0355946
ENSMUST00000040084.9|ENSMUSG00000041700.9|OTTMUSG00000018892|OTTMUST00000045430.1|Lhfpl1-201|Lhfpl1|1830|protein_coding|	Lhfpl1	-2.84429	2.24815	-4.4601	0.000902616	0.0362769
ENSMUST00000042135.13|ENSMUSG00000004952.13|OTTMUSG00000025403|OTTMUST00000062544.1|Rasa4-201|Rasa4|2914|protein_coding|	Rasa4	-4.11736	1.61201	-4.476	0.000906877	0.0363727
ENSMUST00000033056.4|ENSMUSG00000030793.4|OTTMUSG00000025367|OTTMUST00000062448.1|Pycard-201|Pycard|3800|protein_coding|	Pycard	-4.87691	1.54424	-4.46749	0.000941034	0.0374327
ENSMUST00000035110.10|ENSMUSG00000032523.11|OTTMUSG00000062671|OTTMUST00000152652.1|Hhatl-201|Hhatl|1870|protein_coding|	Hhatl	-2.44074	3.55548	-4.41693	0.000955356	0.0379245
ENSMUST00000023629.8|ENSMUSG00000022912.8|OTTMUSG00000027260|OTTMUST00000067401.1|Pros1-201|Pros1|3303|protein_coding|	Pros1	-1.34762	6.37337	-4.41398	0.000957566	0.0379345
ENSMUST00000164465.2|ENSMUSG00000049612.10|OTTMUSG00000000194|OTTMUST00000000577.1|Omg-201|Omg|2228|protein_coding|	Omg	-4.3357	1.02109	-4.41626	0.000992835	0.0391715
ENSMUST00000109104.1|ENSMUSG00000055435.6|OTTMUSG00000024922|OTTMUST00000061397.1|Maf-202|Maf|6360|protein_coding|	Maf	-2.22615	3.08289	-4.38062	0.00100421	0.0395397
ENSMUST00000109316.7|ENSMUSG00000017754.13|OTTMUSG00000001168|OTTMUST00000002266.1|Pltp-202|Pltp|2226|protein_coding|	Pltp	-3.15522	1.41194	-4.38178	0.00101163	0.0396707
ENSMUST00000101141.8|ENSMUSG00000045180.13|OTTMUSG00000019337|-|Shroom2-202|Shroom2|7494|protein_coding|	Shroom2	-8.91347	-0.471751	-4.522	0.00101064	0.0396707
ENSMUST00000006629.13|ENSMUSG00000020315.18|OTTMUSG00000005341|OTTMUST00000011917.1|Sptbn1-201|Sptbn1|8461|protein_coding|	Sptbn1	-2.19842	6.22329	-4.3714	0.0010172	0.0397457
ENSMUST00000038431.7|ENSMUSG00000038967.13|OTTMUSG00000001622|OTTMUST00000003175.1|Pdk2-201|Pdk2|2246|protein_coding|	Pdk2	-1.89395	3.53378	-4.36872	0.00102042	0.039758
ENSMUST00000033734.13|ENSMUSG00000031367.15|OTTMUSG00000019515|OTTMUST00000046604.1|Ap1s2-201|Ap1s2|1785|protein_coding|	Ap1s2	-1.65086	3.29771	-4.36598	0.00102422	0.0397618
ENSMUST00000033054.9|ENSMUSG00000030790.15|OTTMUSG00000046239|OTTMUST00000120570.1|Adm-201|Adm|1390|protein_coding|	Adm	-2.36774	3.34201	-4.33769	0.00106735	0.0413533
ENSMUST00000086844.9|ENSMUSG00000000782.15|OTTMUSG00000005622|OTTMUST00000012508.1|Tcf7-201|Tcf7|2471|protein_coding|	Tcf7	-1.69372	3.25067	-4.31732	0.0010969	0.0424134
ENSMUST00000003818.13|ENSMUSG00000003721.14|OTTMUSG00000034839|OTTMUST00000088552.1|Insig2-201|Insig2|2697|protein_coding|	Insig2	-1.49786	6.73711	-4.29261	0.00113586	0.0434859
ENSMUST00000218127.1|ENSMUSG00000090841.2|OTTMUSG00000064817|OTTMUST00000157815.1|Myl6-206|Myl6|691|protein_coding|	Myl6	-1.55778	6.88443	-4.26533	0.00118065	0.0451116
ENSMUST00000143137.1|ENSMUSG00000023961.16|OTTMUSG00000033108|OTTMUST00000082761.1|Enpp4-202|Enpp4|4445|protein_coding|	Enpp4	-1.93793	4.76686	-4.2509	0.00120535	0.045962
ENSMUST00000009727.11|ENSMUSG00000022415.12|OTTMUSG00000016389|OTTMUST00000039471.1|Syngr1-201|Syngr1|4180|protein_coding|	Syngr1	-1.36842	5.27556	-4.23907	0.00122555	0.0463105
ENSMUST00000106839.8|ENSMUSG00000066258.13|OTTMUSG00000019179|OTTMUST00000045969.1|Trim12a-203|Trim12a|1486|protein_coding|	Trim12a	-5.21569	0.0479481	-4.2897	0.00122637	0.0463105
ENSMUST00000034903.6|ENSMUSG00000032348.6|OTTMUSG00000062950|OTTMUST00000153251.1|Gsta4-201|Gsta4|977|protein_coding|	Gsta4	-1.74281	7.63844	-4.23209	0.00123785	0.0466529
ENSMUST00000112525.4|ENSMUSG00000054580.14|OTTMUSG00000012715|OTTMUST00000030345.1|Pla2r1-201|Pla2r1|7112|protein_coding|	Pla2r1	-1.62675	3.2575	-4.22608	0.00124845	0.0469612
ENSMUST00000050011.9|ENSMUSG00000079362.5|OTTMUSG00000053879|OTTMUST00000134062.1|Gm43302-201|Gm43302|4310|protein_coding|	Gm43302	-10.6662	1.31438	-4.40847	0.00125121	0.0469739
ENSMUST00000021806.10|ENSMUSG00000021376.11|OTTMUSG00000024764|OTTMUST00000060976.1|Tpmt-201|Tpmt|2708|protein_coding|	Tpmt	-3.31314	2.09583	-4.22856	0.00126082	0.0472428
ENSMUST00000120784.7|ENSMUSG00000042726.14|OTTMUSG00000026315|OTTMUST00000065084.1|Trafd1-202|Trafd1|2425|protein_coding|	Trafd1	-2.7876	3.38419	-4.21014	0.00128363	0.0479125
ENSMUST00000027302.13|ENSMUSG00000026126.15|OTTMUSG00000049465|OTTMUST00000126097.1|Ptpn18-201|Ptpn18|1559|protein_coding|	Ptpn18	-2.80272	2.45298	-4.20526	0.00129285	0.0481635
ENSMUST00000160505.7|ENSMUSG00000038521.17|OTTMUSG00000034941|OTTMUST00000088837.1|C1s1-203|C1s1|2946|protein_coding|	C1s1	-2.17712	2.5125	-4.18619	0.00132261	0.0490834
ENSMUST00000222588.1|ENSMUSG00000021585.9|OTTMUSG00000067486|OTTMUST00000163371.1|Cast-207|Cast|4765|protein_coding|	Cast	-2.0255	3.92932	-4.18201	0.00133003	0.0492646

## Sheet: Jak1KO_vs_WT
Jak1KO_vs_WT
ENS	X6	logFC	AveExpr	t	P.Value	adj.P.Val
ENSMUST00000025181.16|ENSMUSG00000061232.15|OTTMUSG00000037104|OTTMUST00000095521.1|H2-K1-201|H2-K1|1605|protein_coding|	H2-K1	-6.51919	7.61932	-29.4812	3.66619e-10	2.85389e-06
ENSMUST00000172785.7|ENSMUSG00000073411.11|OTTMUSG00000037094|OTTMUST00000095494.1|H2-D1-202|H2-D1|2102|protein_coding|	H2-D1	-5.16099	9.06933	-28.7186	4.41962e-10	2.85389e-06
ENSMUST00000102476.4|ENSMUSG00000060802.8|OTTMUSG00000015534|OTTMUST00000036889.1|B2m-201|B2m|860|protein_coding|	B2m	-5.05594	9.7835	-30.0906	2.97024e-10	2.85389e-06
ENSMUST00000031817.9|ENSMUSG00000029798.11|OTTMUSG00000057867|OTTMUST00000142089.1|Herc6-201|Herc6|4767|protein_coding|	Herc6	-4.47138	6.33749	-27.571	6.15119e-10	2.97902e-06
ENSMUST00000050487.14|ENSMUSG00000024610.14|-|-|Cd74-201|Cd74|1218|protein_coding|	Cd74	-7.54351	6.45231	-26.413	9.56199e-10	3.08725e-06
ENSMUST00000069507.8|ENSMUSG00000073418.4|OTTMUSG00000037255|OTTMUST00000096077.1|C4b-201|C4b|5379|protein_coding|	C4b	-6.43639	8.51739	-26.7312	8.37473e-10	3.08725e-06
ENSMUST00000025161.8|ENSMUSG00000024308.14|OTTMUSG00000037070|OTTMUST00000095370.1|Tapbp-201|Tapbp|2894|protein_coding|	Tapbp	-4.71347	7.64646	-23.5658	2.32478e-09	6.43365e-06
ENSMUST00000113212.3|ENSMUSG00000079436.3|OTTMUSG00000037066|OTTMUST00000095333.1|Kcnj13-201|Kcnj13|1270|protein_coding|	Kcnj13	-6.59021	5.59973	-22.8039	3.21348e-09	6.50711e-06
ENSMUST00000038398.6|ENSMUSG00000038507.6|OTTMUSG00000023211|OTTMUST00000056172.1|Parp12-201|Parp12|3231|protein_coding|	Parp12	-4.45218	6.36944	-22.3132	3.66308e-09	6.50711e-06
ENSMUST00000033036.6|ENSMUSG00000030772.6|OTTMUSG00000060218|OTTMUST00000147397.1|Dkk3-201|Dkk3|3359|protein_coding|	Dkk3	-4.30126	7.2619	-22.3965	3.54035e-09	6.50711e-06
ENSMUST00000169114.2|ENSMUSG00000021583.7|OTTMUSG00000067484|OTTMUST00000163364.1|Erap1-201|Erap1|5644|protein_coding|	Erap1	-4.09772	6.40628	-22.2741	3.69493e-09	6.50711e-06
ENSMUST00000002677.10|ENSMUSG00000002602.16|OTTMUSG00000022291|OTTMUST00000053091.1|Axl-201|Axl|4265|protein_coding|	Axl	-5.20036	7.20748	-21.7689	4.58026e-09	7.39406e-06
ENSMUST00000026565.6|ENSMUSG00000025492.6|OTTMUSG00000037675|OTTMUST00000097290.1|Ifitm3-201|Ifitm3|678|protein_coding|	Ifitm3	-5.67794	6.97883	-20.8409	6.68209e-09	9.95734e-06
ENSMUST00000051672.8|ENSMUSG00000046718.8|OTTMUSG00000062160|OTTMUST00000151698.1|Bst2-201|Bst2|792|protein_coding|	Bst2	-5.07502	6.96041	-19.9477	9.50789e-09	1.31562e-05
ENSMUST00000097563.8|ENSMUSG00000024610.14|-|-|Cd74-202|Cd74|1410|protein_coding|	Cd74	-7.90659	4.6278	-18.5927	1.85124e-08	1.94946e-05
ENSMUST00000023622.12|ENSMUSG00000022906.15|OTTMUSG00000023901|OTTMUST00000057973.1|Parp9-201|Parp9|2973|protein_coding|	Parp9	-5.0516	5.08977	-18.5801	1.72181e-08	1.94946e-05
ENSMUST00000120087.5|ENSMUSG00000047735.14|OTTMUSG00000029668|OTTMUST00000073592.1|Samd9l-201|Samd9l|5330|protein_coding|	Samd9l	-4.68966	5.27704	-18.3486	1.8969e-08	1.94946e-05
ENSMUST00000114232.3|ENSMUSG00000079547.3|OTTMUSG00000037116|OTTMUST00000095561.1|H2-DMb1-201|H2-DMb1|1404|protein_coding|	H2-DMb1	-4.56964	5.06239	-18.4705	1.79057e-08	1.94946e-05
ENSMUST00000032633.11|ENSMUSG00000030450.11|OTTMUSG00000025863|OTTMUST00000063731.1|Oca2-201|Oca2|3132|protein_coding|	Oca2	-4.26523	5.32941	-18.3135	1.91203e-08	1.94946e-05
ENSMUST00000186857.6|ENSMUSG00000026104.14|OTTMUSG00000046734|OTTMUST00000121559.1|Stat1-206|Stat1|4241|protein_coding|	Stat1	-5.27706	6.46428	-18.19	2.0666e-08	2.0017e-05
ENSMUST00000055698.7|ENSMUSG00000046352.7|OTTMUSG00000034674|OTTMUST00000088021.1|Gjb2-201|Gjb2|2406|protein_coding|	Gjb2	-2.40978	7.61777	-17.837	2.34173e-08	2.16019e-05
ENSMUST00000165774.7|ENSMUSG00000028270.12|OTTMUSG00000036785|OTTMUST00000094412.1|Gbp2-201|Gbp2|2516|protein_coding|	Gbp2	-9.70008	6.17277	-17.3999	3.38764e-08	2.85328e-05
ENSMUST00000074949.3|ENSMUSG00000057137.9|OTTMUSG00000022811|OTTMUST00000054826.1|Tmem140-201|Tmem140|2614|protein_coding|	Tmem140	-5.64862	5.04718	-17.2398	3.2629e-08	2.85328e-05
ENSMUST00000049519.3|ENSMUSG00000046879.7|OTTMUSG00000005518|OTTMUST00000012269.1|Irgm1-201|Irgm1|2259|protein_coding|	Irgm1	-7.31601	5.50537	-17.1263	3.61207e-08	2.91554e-05
ENSMUST00000186057.6|ENSMUSG00000026104.14|OTTMUSG00000046734|OTTMUST00000121564.1|Stat1-203|Stat1|3998|protein_coding|	Stat1	-5.48003	6.73624	-16.927	3.78372e-08	2.93193e-05
ENSMUST00000081933.13|ENSMUSG00000049502.16|OTTMUSG00000023635|OTTMUST00000057688.1|Dtx3l-201|Dtx3l|5309|protein_coding|	Dtx3l	-4.90271	5.63087	-16.6183	4.34948e-08	3.2407e-05
ENSMUST00000102642.8|ENSMUSG00000027078.14|OTTMUSG00000013725|OTTMUST00000032887.1|Ube2l6-201|Ube2l6|1560|protein_coding|	Ube2l6	-5.67135	5.26895	-16.259	5.3137e-08	3.66354e-05
ENSMUST00000102826.3|ENSMUSG00000045932.12|OTTMUSG00000016643|OTTMUST00000040260.1|Ifit2-201|Ifit2|3818|protein_coding|	Ifit2	-3.60753	6.16957	-16.1172	5.48434e-08	3.66354e-05
ENSMUST00000043722.9|ENSMUSG00000033880.11|OTTMUSG00000003881|OTTMUST00000008559.1|Lgals3bp-201|Lgals3bp|2330|protein_coding|	Lgals3bp	-3.13522	8.4154	-16.1635	5.33105e-08	3.66354e-05
ENSMUST00000085065.11|ENSMUSG00000064215.13|OTTMUSG00000021960|OTTMUST00000052130.1|Ifi27-205|Ifi27|977|protein_coding|	Ifi27	-3.64719	6.18834	-15.8802	6.20393e-08	4.00608e-05
ENSMUST00000118144.7|ENSMUSG00000023186.14|OTTMUSG00000027411|OTTMUST00000067813.1|Vwa5a-202|Vwa5a|3502|protein_coding|	Vwa5a	-2.82349	5.87282	-15.679	6.84747e-08	4.279e-05
ENSMUST00000186574.6|ENSMUSG00000026104.14|OTTMUSG00000046734|OTTMUST00000121557.1|Stat1-205|Stat1|2834|protein_coding|	Stat1	-6.44091	5.7909	-14.8482	1.15098e-07	6.58487e-05
ENSMUST00000085708.2|ENSMUSG00000040033.16|OTTMUSG00000064933|OTTMUST00000158133.1|Stat2-201|Stat2|4394|protein_coding|	Stat2	-4.59417	4.60544	-14.7373	1.16861e-07	6.58487e-05
ENSMUST00000168015.7|ENSMUSG00000002227.15|OTTMUSG00000022217|-|Mov10-207|Mov10|3460|protein_coding|	Mov10	-3.84375	5.09792	-14.6822	1.18971e-07	6.58487e-05
ENSMUST00000163329.1|ENSMUSG00000055720.10|OTTMUSG00000063209|-|Ubl7-201|Ubl7|1364|protein_coding|	Ubl7	-2.92398	7.08227	-14.7135	1.15842e-07	6.58487e-05
ENSMUST00000112459.3|ENSMUSG00000026896.14|OTTMUSG00000012871|OTTMUST00000099461.1|Ifih1-202|Ifih1|3616|protein_coding|	Ifih1	-4.51321	4.26052	-14.4596	1.3649e-07	7.34466e-05
ENSMUST00000063191.13|ENSMUSG00000045827.10|OTTMUSG00000000696|OTTMUST00000001329.1|Serpinb9-202|Serpinb9|3472|protein_coding|	Serpinb9	-3.29596	3.61718	-14.3539	1.42433e-07	7.38148e-05
ENSMUST00000017839.2|ENSMUSG00000020707.6|OTTMUSG00000000220|OTTMUST00000000651.1|Rnf135-201|Rnf135|1984|protein_coding|	Rnf135	-2.82679	4.6218	-14.3195	1.44795e-07	7.38148e-05
ENSMUST00000034369.9|ENSMUSG00000031897.9|OTTMUSG00000062064|OTTMUST00000151538.1|Psmb10-201|Psmb10|1311|protein_coding|	Psmb10	-5.43848	4.72072	-14.3053	1.52284e-07	7.56422e-05
ENSMUST00000080015.11|ENSMUSG00000056116.18|OTTMUSG00000014954|OTTMUST00000035504.1|H2-T22-203|H2-T22|1761|protein_coding|	H2-T22	-4.80124	5.27571	-13.9495	1.84534e-07	8.75218e-05
ENSMUST00000068593.8|ENSMUSG00000055172.10|OTTMUSG00000056669|OTTMUST00000139861.1|C1ra-201|C1ra|2981|protein_coding|	C1ra	-4.12452	6.08878	-13.9207	1.85236e-07	8.75218e-05
ENSMUST00000077960.6|ENSMUSG00000056116.18|OTTMUSG00000014954|OTTMUST00000035505.1|H2-T22-202|H2-T22|1694|protein_coding|	H2-T22	-5.59515	5.88742	-13.8008	2.05448e-07	9.47604e-05
ENSMUST00000029649.2|ENSMUSG00000028015.3|OTTMUSG00000026582|OTTMUST00000065770.1|Ctso-201|Ctso|3468|protein_coding|	Ctso	-4.00506	3.65699	-13.6236	2.20699e-07	9.94276e-05
ENSMUST00000170086.7|ENSMUSG00000037321.17|OTTMUSG00000036473|OTTMUST00000093466.1|Tap1-206|Tap1|2953|protein_coding|	Tap1	-6.39067	5.23516	-13.6252	2.33295e-07	0.000102708
ENSMUST00000016640.7|ENSMUSG00000016496.7|OTTMUSG00000014904|OTTMUST00000035406.1|Cd274-201|Cd274|3622|protein_coding|	Cd274	-6.11002	4.73329	-13.5031	2.49187e-07	0.000102708
ENSMUST00000025230.14|ENSMUSG00000024371.14|OTTMUSG00000034003|OTTMUST00000085830.1|C2-201|C2|2641|protein_coding|	C2	-2.99352	8.7566	-13.4705	2.39423e-07	0.000102708
ENSMUST00000066701.12|ENSMUSG00000064215.13|OTTMUSG00000021960|OTTMUST00000052131.1|Ifi27-201|Ifi27|889|protein_coding|	Ifi27	-3.80627	6.04688	-13.3142	2.65629e-07	0.000107204
ENSMUST00000022368.3|ENSMUSG00000021822.3|OTTMUSG00000068785|OTTMUST00000166329.1|Plau-201|Plau|2342|protein_coding|	Plau	-3.55665	3.73667	-13.239	2.77325e-07	0.00010964
ENSMUST00000043422.7|ENSMUSG00000038213.7|OTTMUSG00000034697|OTTMUST00000088109.1|Tapbpl-201|Tapbpl|2352|protein_coding|	Tapbpl	-3.73155	5.2163	-12.9384	3.35354e-07	0.000120305
ENSMUST00000043059.8|ENSMUSG00000038264.8|OTTMUSG00000063232|OTTMUST00000153986.1|Sema7a-201|Sema7a|3297|protein_coding|	Sema7a	-3.63444	5.0305	-12.9786	3.26541e-07	0.000120305
ENSMUST00000165738.7|ENSMUSG00000063268.12|OTTMUSG00000035244|OTTMUST00000089865.1|Parp10-202|Parp10|3367|protein_coding|	Parp10	-2.91759	5.17065	-12.9968	3.20724e-07	0.000120305
ENSMUST00000000727.3|ENSMUSG00000000711.3|OTTMUSG00000025110|OTTMUST00000158357.1|Rab5b-201|Rab5b|3180|protein_coding|	Rab5b	-1.83301	7.89812	-12.9341	3.32803e-07	0.000120305
ENSMUST00000037907.12|ENSMUSG00000040296.15|OTTMUSG00000006554|OTTMUST00000014958.1|Ddx58-201|Ddx58|3874|protein_coding|	Ddx58	-5.31652	5.50417	-12.8127	3.74853e-07	0.00013203
ENSMUST00000010502.12|ENSMUSG00000010358.13|OTTMUSG00000002869|OTTMUST00000005865.1|Ifi35-201|Ifi35|1362|protein_coding|	Ifi35	-4.69777	4.85657	-12.5557	4.35815e-07	0.000147994
ENSMUST00000045153.10|ENSMUSG00000034614.14|OTTMUSG00000000761|OTTMUST00000001457.1|Pik3ip1-201|Pik3ip1|2573|protein_coding|	Pik3ip1	-2.42398	5.00613	-12.4887	4.43095e-07	0.000147994
ENSMUST00000127638.7|ENSMUSG00000004040.16|OTTMUSG00000002128|OTTMUST00000004321.1|Stat3-203|Stat3|4516|protein_coding|	Stat3	-2.60573	7.67138	-12.3408	4.88454e-07	0.000160378
ENSMUST00000097271.3|ENSMUSG00000046879.7|OTTMUSG00000005518|OTTMUST00000012271.1|Irgm1-202|Irgm1|2082|protein_coding|	Irgm1	-8.29329	5.88337	-12.4611	5.12401e-07	0.000165437
ENSMUST00000174484.7|ENSMUSG00000022216.17|OTTMUSG00000037625|OTTMUST00000097066.1|Psme1-210|Psme1|882|protein_coding|	Psme1	-3.57175	5.99006	-12.032	6.04446e-07	0.000191956
ENSMUST00000045617.14|ENSMUSG00000035273.14|OTTMUSG00000026166|OTTMUST00000064644.1|Hpse-201|Hpse|3117|protein_coding|	Hpse	-2.36161	7.97098	-11.9587	6.3011e-07	0.000196879
ENSMUST00000102678.4|ENSMUSG00000067212.8|OTTMUSG00000014955|OTTMUST00000035507.1|H2-T23-201|H2-T23|1472|protein_coding|	H2-T23	-7.394	5.01423	-12.0195	6.69235e-07	0.000198988
ENSMUST00000138037.1|ENSMUSG00000002325.15|OTTMUSG00000029027|OTTMUST00000072014.1|Irf9-205|Irf9|2343|protein_coding|	Irf9	-4.98502	4.25478	-11.8838	6.85899e-07	0.000198988
ENSMUST00000018361.9|ENSMUSG00000018217.12|OTTMUSG00000005884|OTTMUST00000013101.1|Pmp22-201|Pmp22|1800|protein_coding|	Pmp22	-3.68789	6.03236	-11.9034	6.60427e-07	0.000198988
ENSMUST00000057725.9|ENSMUSG00000027639.16|OTTMUSG00000016173|OTTMUST00000038703.1|Samhd1-201|Samhd1|3926|protein_coding|	Samhd1	-2.27271	5.35973	-11.8763	6.66278e-07	0.000198988
ENSMUST00000108920.8|ENSMUSG00000018899.16|OTTMUSG00000005648|OTTMUST00000012563.1|Irf1-202|Irf1|2137|protein_coding|	Irf1	-4.51382	5.75341	-11.7464	7.45831e-07	0.000212474
ENSMUST00000112748.7|ENSMUSG00000029304.14|OTTMUSG00000024389|OTTMUST00000059775.1|Spp1-205|Spp1|1456|protein_coding|	Spp1	-4.24541	5.81644	-11.6539	7.9095e-07	0.00021889
ENSMUST00000042665.8|ENSMUSG00000034422.14|OTTMUSG00000027273|OTTMUST00000067417.1|Parp14-201|Parp14|7417|protein_coding|	Parp14	-7.00424	5.32129	-11.6943	8.26332e-07	0.00022546
ENSMUST00000051118.6|ENSMUSG00000050908.12|OTTMUSG00000025762|OTTMUST00000063452.1|Tvp23a-201|Tvp23a|3315|protein_coding|	Tvp23a	-3.40513	3.20698	-11.4064	9.29196e-07	0.000245944
ENSMUST00000054002.3|ENSMUSG00000053113.3|OTTMUSG00000003735|OTTMUST00000008134.1|Socs3-201|Socs3|2552|protein_coding|	Socs3	-2.98649	5.45181	-11.4037	9.27599e-07	0.000245944
ENSMUST00000113585.8|ENSMUSG00000033174.17|OTTMUSG00000023902|OTTMUST00000058395.1|Mgll-204|Mgll|3676|protein_coding|	Mgll	-2.96299	8.25136	-11.3855	9.39491e-07	0.000245944
ENSMUST00000161807.7|ENSMUSG00000079197.10|OTTMUSG00000034667|OTTMUST00000087990.1|Psme2-208|Psme2|962|protein_coding|	Psme2	-3.4741	5.13131	-11.3239	9.85937e-07	0.000254661
ENSMUST00000046122.10|ENSMUSG00000039682.12|OTTMUSG00000027770|OTTMUST00000068733.1|Lap3-201|Lap3|2267|protein_coding|	Lap3	-2.29631	7.15703	-11.2472	1.03406e-06	0.000263577
ENSMUST00000039680.6|ENSMUSG00000037997.12|OTTMUSG00000023340|OTTMUST00000056586.1|Parp11-201|Parp11|3746|protein_coding|	Parp11	-3.61868	4.80922	-11.1375	1.12888e-06	0.000284009
ENSMUST00000159687.1|ENSMUSG00000079197.10|OTTMUSG00000034667|OTTMUST00000087991.1|Psme2-204|Psme2|564|protein_coding|	Psme2	-3.82282	4.57374	-10.9385	1.30859e-06	0.000324999
ENSMUST00000172912.7|ENSMUSG00000061232.15|OTTMUSG00000037104|OTTMUST00000095518.1|H2-K1-205|H2-K1|1570|protein_coding|	H2-K1	-7.0201	3.53978	-10.7916	1.58052e-06	0.000382722
ENSMUST00000017290.10|ENSMUSG00000017146.12|OTTMUSG00000002870|OTTMUST00000005869.1|Brca1-201|Brca1|6572|protein_coding|	Brca1	-2.46196	8.39015	-10.6519	1.6004e-06	0.000382754
ENSMUST00000102825.3|ENSMUSG00000074896.3|OTTMUSG00000016645|OTTMUST00000040263.1|Ifit3-201|Ifit3|1745|protein_coding|	Ifit3	-6.67462	6.04367	-10.7283	1.63985e-06	0.000387404
ENSMUST00000028259.11|ENSMUSG00000026896.14|OTTMUSG00000012871|OTTMUST00000030862.1|Ifih1-201|Ifih1|5470|protein_coding|	Ifih1	-4.79584	3.9628	-10.5396	1.79549e-06	0.000414073
ENSMUST00000132435.1|ENSMUSG00000042066.15|OTTMUSG00000026803|OTTMUST00000066283.1|Tmcc2-203|Tmcc2|3514|protein_coding|	Tmcc2	-3.71328	2.93107	-10.4328	1.90836e-06	0.000433637
ENSMUST00000014743.9|ENSMUSG00000014599.10|OTTMUSG00000026573|OTTMUST00000065739.1|Csf1-201|Csf1|4176|protein_coding|	Csf1	-2.75566	4.06638	-10.2899	2.11113e-06	0.000470079
ENSMUST00000049124.9|ENSMUSG00000038527.9|OTTMUSG00000022316|OTTMUST00000139860.1|C1rl-201|C1rl|3010|protein_coding|	C1rl	-2.29433	4.91237	-10.1858	2.28578e-06	0.000503183
ENSMUST00000103120.4|ENSMUSG00000006782.16|OTTMUSG00000002001|OTTMUST00000004035.1|Cnp-201|Cnp|2357|protein_coding|	Cnp	-2.72635	3.60057	-10.1045	2.43928e-06	0.000523509
ENSMUST00000108268.9|ENSMUSG00000001123.15|OTTMUSG00000000163|OTTMUST00000000501.1|Lgals9-202|Lgals9|1520|protein_coding|	Lgals9	-2.18419	7.27763	-10.0923	2.45918e-06	0.000523509
ENSMUST00000047889.12|ENSMUSG00000041329.13|OTTMUSG00000005985|OTTMUST00000013391.1|Atp1b2-201|Atp1b2|2842|protein_coding|	Atp1b2	-2.2557	3.74502	-10.024	2.59555e-06	0.000546533
ENSMUST00000021028.4|ENSMUSG00000020689.4|OTTMUSG00000003177|OTTMUST00000006575.1|Itgb3-201|Itgb3|5784|protein_coding|	Itgb3	-2.36375	6.71078	-9.94269	2.76928e-06	0.000576772
ENSMUST00000015234.12|ENSMUSG00000015090.13|OTTMUSG00000012118|OTTMUST00000028915.1|Ptgds-201|Ptgds|901|protein_coding|	Ptgds	-2.5344	8.97116	-9.87158	2.93262e-06	0.000598008
ENSMUST00000069066.13|ENSMUSG00000020589.17|OTTMUSG00000065878|OTTMUST00000160245.1|Fam49a-202|Fam49a|9452|protein_coding|	Fam49a	-1.743	5.72849	-9.84322	2.99708e-06	0.000604787
ENSMUST00000136756.1|ENSMUSG00000060675.13|OTTMUSG00000033094|OTTMUST00000082690.1|Pla2g16-203|Pla2g16|1901|protein_coding|	Pla2g16	-4.25567	4.22141	-9.78213	3.2127e-06	0.000641612
ENSMUST00000138603.8|ENSMUSG00000006930.15|OTTMUSG00000006280|OTTMUST00000014218.1|Hap1-202|Hap1|3316|protein_coding|	Hap1	-2.02395	6.61517	-9.71008	3.33809e-06	0.000659852
ENSMUST00000174563.7|ENSMUSG00000022216.17|OTTMUSG00000037625|OTTMUST00000097072.1|Psme1-211|Psme1|556|protein_coding|	Psme1	-4.1207	4.22693	-9.68691	3.46225e-06	0.000677482
ENSMUST00000120432.2|ENSMUSG00000012519.14|OTTMUSG00000031320|OTTMUST00000077588.1|Mlkl-202|Mlkl|1976|protein_coding|	Mlkl	-2.55655	5.58278	-9.64091	3.5354e-06	0.000684877
ENSMUST00000207748.1|ENSMUSG00000033685.13|OTTMUSG00000022804|OTTMUST00000145273.1|Ucp2-210|Ucp2|1116|protein_coding|	Ucp2	-3.44976	2.84537	-9.62501	3.60535e-06	0.000691513
ENSMUST00000085425.4|ENSMUSG00000035692.6|-|-|Isg15-201|Isg15|756|protein_coding|	Isg15	-5.46057	4.93712	-9.64149	3.70738e-06	0.000704111
ENSMUST00000031731.13|ENSMUSG00000029718.14|OTTMUSG00000021947|OTTMUST00000052096.1|Pcolce-201|Pcolce|1626|protein_coding|	Pcolce	-2.04728	7.72871	-9.54322	3.82715e-06	0.000719801
ENSMUST00000114050.7|ENSMUSG00000079523.8|OTTMUSG00000022861|OTTMUST00000054970.1|Tmsb10-203|Tmsb10|570|protein_coding|	Tmsb10	-2.31963	9.02323	-9.48212	4.02708e-06	0.000750122
ENSMUST00000020969.4|ENSMUSG00000020638.8|OTTMUSG00000067128|OTTMUST00000162653.1|Cmpk2-201|Cmpk2|3200|protein_coding|	Cmpk2	-4.89934	4.51083	-9.48662	4.15185e-06	0.000765996
ENSMUST00000114878.7|ENSMUSG00000022906.15|OTTMUSG00000023901|OTTMUST00000057971.1|Parp9-203|Parp9|3548|protein_coding|	Parp9	-3.1594	3.36582	-9.33711	4.56511e-06	0.000834296
ENSMUST00000164267.1|ENSMUSG00000049241.5|OTTMUSG00000037966|OTTMUST00000097859.1|Hcar1-201|Hcar1|3285|protein_coding|	Hcar1	-4.54155	2.93106	-9.29648	4.82839e-06	0.000874164
ENSMUST00000023238.4|ENSMUSG00000022575.4|-|-|Gsdmd-201|Gsdmd|1776|protein_coding|	Gsdmd	-4.25607	3.60105	-9.15709	5.40332e-06	0.000951574
ENSMUST00000065060.11|ENSMUSG00000020023.18|OTTMUSG00000031011|OTTMUST00000076804.1|Tmcc3-201|Tmcc3|5530|protein_coding|	Tmcc3	-2.18999	4.85917	-9.07279	5.69069e-06	0.000985089
ENSMUST00000108817.4|ENSMUSG00000078851.4|OTTMUSG00000011797|OTTMUST00000027691.1|Hist3h2a-201|Hist3h2a|2146|protein_coding|	Hist3h2a	-2.07836	4.27361	-9.07169	5.69533e-06	0.000985089
ENSMUST00000063278.6|ENSMUSG00000031980.9|OTTMUSG00000061562|OTTMUST00000150179.1|Agt-201|Agt|1891|protein_coding|	Agt	-2.68586	5.25541	-9.05418	5.7907e-06	0.00099272
ENSMUST00000046745.6|ENSMUSG00000078921.3|OTTMUSG00000005537|OTTMUST00000012308.1|Tgtp2-201|Tgtp2|2810|protein_coding|	Tgtp2	-11.6163	4.74741	-9.23933	6.18834e-06	0.00105158
ENSMUST00000017900.8|ENSMUSG00000017756.9|OTTMUSG00000067622|OTTMUST00000163646.1|Slc12a7-201|Slc12a7|5142|protein_coding|	Slc12a7	-1.96489	7.76301	-8.94369	6.36264e-06	0.0010718
ENSMUST00000047275.6|ENSMUSG00000040605.6|-|-|Bace2-201|Bace2|3736|protein_coding|	Bace2	-2.04024	8.69894	-8.83036	7.02702e-06	0.00116348
ENSMUST00000160662.7|ENSMUSG00000026023.16|OTTMUSG00000029822|OTTMUST00000074319.1|Cdk15-202|Cdk15|2108|protein_coding|	Cdk15	-2.13658	4.08398	-8.74091	7.60612e-06	0.00124869
ENSMUST00000172235.1|ENSMUSG00000070327.14|OTTMUSG00000003910|-|Rnf213-203|Rnf213|2422|protein_coding|	Rnf213	-2.74915	4.61181	-8.72824	7.70601e-06	0.00125026
ENSMUST00000095328.5|ENSMUSG00000079057.4|OTTMUSG00000026456|OTTMUST00000065425.1|Cyp4v3-201|Cyp4v3|3808|protein_coding|	Cyp4v3	-1.79103	5.30674	-8.72034	7.74478e-06	0.00125026
ENSMUST00000228916.1|ENSMUSG00000039007.10|OTTMUSG00000070215|OTTMUST00000169934.1|Cpq-207|Cpq|1842|protein_coding|	Cpq	-2.33874	4.96222	-8.61508	8.5137e-06	0.00136304
ENSMUST00000048988.13|ENSMUSG00000039501.14|OTTMUSG00000001138|OTTMUST00000038718.1|Znfx1-201|Znfx1|7218|protein_coding|	Znfx1	-2.62833	4.95585	-8.57361	8.8456e-06	0.00140457
ENSMUST00000177102.7|ENSMUSG00000030523.18|OTTMUSG00000022613|-|Trpm1-202|Trpm1|2928|protein_coding|	Trpm1	-2.86931	5.11115	-8.50948	9.38608e-06	0.00147827
ENSMUST00000046863.11|ENSMUSG00000042289.11|OTTMUSG00000058631|OTTMUST00000042018.1|Hsd3b7-201|Hsd3b7|1828|protein_coding|	Hsd3b7	-2.58813	2.94766	-8.49602	9.48789e-06	0.00148225
ENSMUST00000051490.14|ENSMUSG00000050002.14|OTTMUSG00000068413|OTTMUST00000165360.1|Idnk-201|Idnk|764|protein_coding|	Idnk	-2.91678	3.34007	-8.48651	9.58709e-06	0.00148577
ENSMUST00000023583.5|ENSMUSG00000022868.5|-|-|Ahsg-201|Ahsg|1474|protein_coding|	Ahsg	-2.44098	3.42688	-8.35083	1.08307e-05	0.00166518
ENSMUST00000024884.4|ENSMUSG00000024079.4|OTTMUSG00000036019|OTTMUST00000092432.1|Eif2ak2-201|Eif2ak2|4313|protein_coding|	Eif2ak2	-2.38301	5.52295	-8.33619	1.09762e-05	0.00167426
ENSMUST00000126534.7|ENSMUSG00000033685.13|OTTMUSG00000022804|OTTMUST00000054806.1|Ucp2-202|Ucp2|3988|protein_coding|	Ucp2	-3.22421	2.70608	-8.20756	1.24318e-05	0.00185252
ENSMUST00000102781.9|ENSMUSG00000028530.14|OTTMUSG00000008208|OTTMUST00000018649.1|Jak1-201|Jak1|4906|protein_coding|	Jak1	-1.67419	7.08901	-8.21664	1.22559e-05	0.00185252
ENSMUST00000097874.8|ENSMUSG00000028793.15|OTTMUSG00000009622|OTTMUST00000022139.1|Rnf19b-202|Rnf19b|1992|protein_coding|	Rnf19b	-2.66639	5.45083	-8.16247	1.29152e-05	0.00190987
ENSMUST00000165033.1|ENSMUSG00000038418.7|OTTMUSG00000021064|-|Egr1-202|Egr1|3036|protein_coding|	Egr1	-3.63301	5.57126	-8.00535	1.51238e-05	0.00220285
ENSMUST00000117782.7|ENSMUSG00000015850.11|OTTMUSG00000027489|OTTMUST00000068031.1|Adamtsl4-202|Adamtsl4|4036|protein_coding|	Adamtsl4	-2.15653	4.83976	-7.94062	1.59179e-05	0.00230121
ENSMUST00000085673.10|ENSMUSG00000036986.16|OTTMUSG00000033332|OTTMUST00000083649.1|Pml-201|Pml|4481|protein_coding|	Pml	-2.40485	5.40121	-7.86697	1.70959e-05	0.00243517
ENSMUST00000001055.14|ENSMUSG00000001029.15|OTTMUSG00000003420|OTTMUST00000007199.1|Icam2-201|Icam2|1282|protein_coding|	Icam2	-2.47447	3.75122	-7.85866	1.72375e-05	0.00243741
ENSMUST00000114248.2|ENSMUSG00000026023.16|OTTMUSG00000029822|-|Cdk15-201|Cdk15|1477|protein_coding|	Cdk15	-2.11023	4.12271	-7.75824	1.89899e-05	0.00260903
ENSMUST00000024249.3|ENSMUSG00000023484.13|-|-|Prph-201|Prph|1769|protein_coding|	Prph	-7.78393	4.06519	-7.85644	1.95657e-05	0.00266921
ENSMUST00000042312.13|ENSMUSG00000042726.14|OTTMUSG00000026315|OTTMUST00000065083.1|Trafd1-201|Trafd1|2503|protein_coding|	Trafd1	-3.17733	4.67266	-7.68931	2.04254e-05	0.00274778
ENSMUST00000145481.7|ENSMUSG00000026946.9|OTTMUSG00000012435|OTTMUST00000029575.1|Nmi-205|Nmi|1162|protein_coding|	Nmi	-3.71464	4.23026	-7.66178	2.11346e-05	0.00282358
ENSMUST00000105484.9|ENSMUSG00000056073.16|OTTMUSG00000016255|-|Grik2-202|Grik2|3992|protein_coding|	Grik2	-2.26006	3.8107	-7.63884	2.13587e-05	0.00283398
ENSMUST00000040056.14|ENSMUSG00000036528.15|OTTMUSG00000059746|OTTMUST00000146445.1|Ppfibp2-201|Ppfibp2|3310|protein_coding|	Ppfibp2	-1.77683	5.32578	-7.6126	2.19112e-05	0.00288751
ENSMUST00000139263.7|ENSMUSG00000027639.16|OTTMUSG00000016173|OTTMUST00000038707.1|Samhd1-206|Samhd1|2036|protein_coding|	Samhd1	-3.46094	4.63753	-7.54358	2.36785e-05	0.003058
ENSMUST00000026062.9|ENSMUSG00000025076.9|-|-|Casp7-201|Casp7|2350|protein_coding|	Casp7	-2.17937	2.89718	-7.53683	2.36338e-05	0.003058
ENSMUST00000108831.7|ENSMUSG00000027580.17|OTTMUSG00000016565|-|Helz2-202|Helz2|10109|protein_coding|	Helz2	-2.68933	5.33344	-7.46787	2.53659e-05	0.00321169
ENSMUST00000064883.13|ENSMUSG00000031557.16|OTTMUSG00000022381|OTTMUST00000053470.1|Plekha2-201|Plekha2|5176|protein_coding|	Plekha2	-2.22333	3.73777	-7.39027	2.73916e-05	0.00340147
ENSMUST00000071134.3|ENSMUSG00000062380.4|OTTMUSG00000027611|OTTMUST00000068344.1|Tubb3-201|Tubb3|1868|protein_coding|	Tubb3	-2.00828	6.49921	-7.38272	2.75946e-05	0.00340485
ENSMUST00000048372.6|ENSMUSG00000036944.6|OTTMUSG00000070535|OTTMUST00000170504.1|Tmem71-201|Tmem71|2988|protein_coding|	Tmem71	-2.68287	2.66492	-7.31519	2.96118e-05	0.00356299
ENSMUST00000101285.9|ENSMUSG00000073002.9|OTTMUSG00000057918|OTTMUST00000142203.1|Vamp5-202|Vamp5|623|protein_coding|	Vamp5	-2.13125	5.46043	-7.28032	3.06367e-05	0.00366354
ENSMUST00000112747.1|ENSMUSG00000029304.14|OTTMUSG00000024389|OTTMUST00000059776.1|Spp1-204|Spp1|1507|protein_coding|	Spp1	-3.73516	2.41235	-7.25337	3.1911e-05	0.00378353
ENSMUST00000040971.13|ENSMUSG00000035547.14|OTTMUSG00000022532|OTTMUST00000053964.1|Capn5-201|Capn5|4498|protein_coding|	Capn5	-2.57181	3.74446	-7.23814	3.20307e-05	0.00378353
ENSMUST00000022746.12|ENSMUSG00000022146.12|OTTMUSG00000040092|OTTMUST00000104138.1|Osmr-201|Osmr|5491|protein_coding|	Osmr	-2.01454	4.36915	-7.19365	3.34931e-05	0.00386207
ENSMUST00000093902.11|ENSMUSG00000070327.14|OTTMUSG00000003910|-|Rnf213-201|Rnf213|16716|protein_coding|	Rnf213	-3.38319	7.77122	-7.16974	3.46116e-05	0.00396743
ENSMUST00000098924.8|ENSMUSG00000027951.16|OTTMUSG00000020280|OTTMUST00000048136.1|Adar-202|Adar|5909|protein_coding|	Adar	-2.10254	6.12104	-7.15039	3.50325e-05	0.00399206
ENSMUST00000042288.7|ENSMUSG00000033781.7|OTTMUSG00000029821|OTTMUST00000074019.1|Asb13-201|Asb13|4453|protein_coding|	Asb13	-1.94965	2.92326	-7.12765	3.58665e-05	0.00403957
ENSMUST00000046983.9|ENSMUSG00000037049.9|OTTMUSG00000060466|OTTMUST00000147939.1|Smpd1-201|Smpd1|2412|protein_coding|	Smpd1	-1.8913	8.42032	-7.10202	3.68372e-05	0.00410121
ENSMUST00000061587.12|ENSMUSG00000043964.14|OTTMUSG00000031096|OTTMUST00000077039.1|Orai3-201|Orai3|1996|protein_coding|	Orai3	-1.70899	5.61146	-7.0446	3.91186e-05	0.00423355
ENSMUST00000058300.13|ENSMUSG00000030281.16|OTTMUSG00000024163|OTTMUST00000059108.1|Il17rc-201|Il17rc|2302|protein_coding|	Il17rc	-1.87922	5.35656	-7.0333	3.95881e-05	0.00426056
ENSMUST00000085948.10|ENSMUSG00000002602.16|OTTMUSG00000022291|OTTMUST00000053094.1|Axl-202|Axl|3899|protein_coding|	Axl	-5.11003	3.92699	-7.0486	4.07769e-05	0.00436375
ENSMUST00000108046.7|ENSMUSG00000037161.14|OTTMUSG00000022051|OTTMUST00000052354.1|Mgarp-202|Mgarp|1409|protein_coding|	Mgarp	-2.83469	4.23787	-7.00283	4.09975e-05	0.00436375
ENSMUST00000103124.10|ENSMUSG00000006930.15|OTTMUSG00000006280|OTTMUST00000014214.1|Hap1-201|Hap1|2120|protein_coding|	Hap1	-1.76292	5.07232	-6.84912	4.8141e-05	0.0050961
ENSMUST00000106937.7|ENSMUSG00000070424.12|OTTMUSG00000022734|OTTMUST00000054543.1|Art5-204|Art5|1713|protein_coding|	Art5	-2.48803	4.08889	-6.78197	5.18086e-05	0.00542506
ENSMUST00000007251.13|ENSMUSG00000007036.15|OTTMUSG00000037924|OTTMUST00000097758.1|Abhd16a-201|Abhd16a|1945|protein_coding|	Abhd16a	-2.33523	5.46763	-6.74628	5.38235e-05	0.00557577
ENSMUST00000060738.8|ENSMUSG00000044080.9|OTTMUSG00000022107|OTTMUST00000052482.1|S100a1-201|S100a1|677|protein_coding|	S100a1	-1.91254	6.85314	-6.73984	5.41677e-05	0.00558157
ENSMUST00000171629.1|ENSMUSG00000045094.7|-|-|Arhgef37-201|Arhgef37|3234|protein_coding|	Arhgef37	-1.77846	3.89351	-6.67284	5.82642e-05	0.00587861
ENSMUST00000218823.1|ENSMUSG00000056073.16|OTTMUSG00000016255|OTTMUST00000038976.1|Grik2-207|Grik2|9427|protein_coding|	Grik2	-2.12964	2.39813	-6.65988	5.91116e-05	0.00593321
ENSMUST00000028241.6|ENSMUSG00000026880.11|OTTMUSG00000012089|OTTMUST00000028766.1|Stom-201|Stom|2787|protein_coding|	Stom	-1.54468	5.3902	-6.60016	6.30982e-05	0.00620476
ENSMUST00000102824.3|ENSMUSG00000034459.8|OTTMUSG00000016647|OTTMUST00000040265.1|Ifit1-201|Ifit1|2656|protein_coding|	Ifit1	-4.61301	5.54451	-6.62149	6.37473e-05	0.00623693
ENSMUST00000152565.7|ENSMUSG00000028793.15|OTTMUSG00000009622|OTTMUST00000022142.1|Rnf19b-205|Rnf19b|1463|protein_coding|	Rnf19b	-2.93715	3.16445	-6.45738	7.42281e-05	0.00708348
ENSMUST00000168172.3|ENSMUSG00000038058.14|OTTMUSG00000057766|OTTMUST00000141867.1|Nod1-202|Nod1|4064|protein_coding|	Nod1	-5.16408	1.42942	-6.48756	7.51247e-05	0.00708367
ENSMUST00000036387.7|ENSMUSG00000033208.7|OTTMUSG00000020277|OTTMUST00000048129.1|S100b-201|S100b|1484|protein_coding|	S100b	-1.50318	7.67847	-6.44069	7.5327e-05	0.00708367
ENSMUST00000035938.2|ENSMUSG00000035042.2|OTTMUSG00000000992|OTTMUST00000001951.1|Ccl5-201|Ccl5|532|protein_coding|	Ccl5	-3.84671	4.54321	-6.42937	7.75746e-05	0.00724409
ENSMUST00000112533.7|ENSMUSG00000026980.15|OTTMUSG00000012816|OTTMUST00000030739.1|Ly75-202|Ly75|6901|protein_coding|	Ly75	-1.95984	4.82275	-6.41224	7.77808e-05	0.00724409
ENSMUST00000032568.13|ENSMUSG00000030409.15|OTTMUSG00000024656|OTTMUST00000060629.1|Dmpk-201|Dmpk|2761|protein_coding|	Dmpk	-3.66665	2.17141	-6.40009	7.99095e-05	0.00737146
ENSMUST00000123555.7|ENSMUSG00000023249.15|OTTMUSG00000033581|OTTMUST00000084586.1|Parp3-203|Parp3|2495|protein_coding|	Parp3	-1.8946	5.28562	-6.38337	8.03465e-05	0.00737665
ENSMUST00000209772.1|ENSMUSG00000031639.12|OTTMUSG00000061136|OTTMUST00000149298.1|Tlr3-205|Tlr3|4096|protein_coding|	Tlr3	-2.11885	4.02396	-6.31703	8.66275e-05	0.0078308
ENSMUST00000001544.11|ENSMUSG00000023186.14|OTTMUSG00000027411|OTTMUST00000067812.1|Vwa5a-201|Vwa5a|4157|protein_coding|	Vwa5a	-2.14479	3.42009	-6.29555	8.8773e-05	0.00793112
ENSMUST00000067444.9|ENSMUSG00000020932.14|OTTMUSG00000003084|OTTMUST00000006346.1|Gfap-201|Gfap|2648|protein_coding|	Gfap	-1.85794	4.46889	-6.28657	8.96612e-05	0.00793112
ENSMUST00000120990.1|ENSMUSG00000051041.7|OTTMUSG00000029940|OTTMUST00000074277.1|Olfml1-201|Olfml1|1685|protein_coding|	Olfml1	-2.06072	4.01881	-6.27286	9.10879e-05	0.00802071
ENSMUST00000120302.7|ENSMUSG00000008540.11|OTTMUSG00000027063|OTTMUST00000066909.1|Mgst1-204|Mgst1|559|protein_coding|	Mgst1	-2.44941	3.97135	-6.25837	9.26906e-05	0.00812489
ENSMUST00000099337.4|ENSMUSG00000074785.5|OTTMUSG00000042667|OTTMUST00000112367.1|Plxnc1-201|Plxnc1|7302|protein_coding|	Plxnc1	-1.55975	6.58956	-6.24829	9.36595e-05	0.00817285
ENSMUST00000067584.6|ENSMUSG00000039501.14|OTTMUSG00000001138|OTTMUST00000038841.1|Znfx1-202|Znfx1|4147|protein_coding|	Znfx1	-2.49931	5.7077	-6.22798	9.59918e-05	0.00830158
ENSMUST00000034581.3|ENSMUSG00000032076.19|OTTMUSG00000024571|OTTMUST00000060349.1|Cadm1-201|Cadm1|1254|protein_coding|	Cadm1	-2.76008	4.82198	-6.21141	9.79734e-05	0.0084353
ENSMUST00000096257.2|ENSMUSG00000071656.6|-|-|Lrrn4cl-201|Lrrn4cl|2583|protein_coding|	Lrrn4cl	-1.89262	4.35188	-6.1882	0.000100356	0.00860222
ENSMUST00000042530.3|ENSMUSG00000042282.4|OTTMUSG00000018739|OTTMUST00000045079.1|Gucy2f-201|Gucy2f|8122|protein_coding|	Gucy2f	-2.79274	2.31571	-6.1729	0.000102439	0.0087421
ENSMUST00000114251.7|ENSMUSG00000015090.13|OTTMUSG00000012118|OTTMUST00000028912.1|Ptgds-202|Ptgds|830|protein_coding|	Ptgds	-1.92643	9.20687	-6.14293	0.000105742	0.00898438
ENSMUST00000019443.14|ENSMUSG00000047098.18|OTTMUSG00000029026|OTTMUST00000072008.1|Rnf31-201|Rnf31|3485|protein_coding|	Rnf31	-2.36167	4.39738	-6.13965	0.000106223	0.00898583
ENSMUST00000100635.4|ENSMUSG00000072568.4|OTTMUSG00000047161|OTTMUST00000121994.1|Fam84b-201|Fam84b|5565|protein_coding|	Fam84b	-1.47546	5.92289	-6.11311	0.000109449	0.00921846
ENSMUST00000037029.5|ENSMUSG00000033960.5|-|-|Jcad-201|Jcad|6730|protein_coding|	Jcad	-1.76002	4.89624	-6.1038	0.000110643	0.00927871
ENSMUST00000038816.12|ENSMUSG00000034855.13|OTTMUSG00000028740|OTTMUST00000071189.1|Cxcl10-201|Cxcl10|1094|protein_coding|	Cxcl10	-2.49973	7.7464	-6.09157	0.000112377	0.00932193
ENSMUST00000148891.7|ENSMUSG00000054728.16|OTTMUSG00000023876|OTTMUST00000065150.1|Phactr1-213|Phactr1|5307|protein_coding|	Phactr1	-1.60288	4.35829	-6.07427	0.00011451	0.00939949
ENSMUST00000114259.2|ENSMUSG00000015090.13|OTTMUSG00000012118|OTTMUST00000028916.1|Ptgds-203|Ptgds|775|protein_coding|	Ptgds	-1.99611	8.01179	-6.05906	0.000116578	0.00952887
ENSMUST00000033664.13|ENSMUSG00000031304.18|OTTMUSG00000018211|OTTMUST00000043978.1|Il2rg-201|Il2rg|1670|protein_coding|	Il2rg	-2.6016	2.56061	-6.05156	0.000117804	0.00956145
ENSMUST00000043077.7|ENSMUSG00000035686.8|OTTMUSG00000026137|OTTMUST00000064553.1|Thrsp-201|Thrsp|1277|protein_coding|	Thrsp	-2.3185	2.1012	-6.04944	0.000117963	0.00956145
ENSMUST00000015994.3|ENSMUSG00000015850.11|OTTMUSG00000027489|OTTMUST00000068032.1|Adamtsl4-201|Adamtsl4|3856|protein_coding|	Adamtsl4	-1.81285	4.43415	-6.01306	0.000123015	0.00992937
ENSMUST00000041272.9|ENSMUSG00000034247.9|OTTMUSG00000002841|OTTMUST00000005762.1|Plekhm1-201|Plekhm1|5968|protein_coding|	Plekhm1	-1.71058	6.68007	-5.99884	0.000125083	0.0100129
ENSMUST00000165096.8|ENSMUSG00000030681.18|OTTMUSG00000025144|OTTMUST00000061863.1|Mvp-202|Mvp|2837|protein_coding|	Mvp	-2.06089	6.04168	-5.98689	0.000126881	0.010115
ENSMUST00000006235.8|ENSMUSG00000021939.8|OTTMUSG00000068748|OTTMUST00000166185.1|Ctsb-201|Ctsb|4743|protein_coding|	Ctsb	-1.687	9.75666	-5.95842	0.000131184	0.0103305
ENSMUST00000162708.6|ENSMUSG00000036908.16|OTTMUSG00000034969|OTTMUST00000088920.1|Unc93b1-203|Unc93b1|2266|protein_coding|	Unc93b1	-2.05242	4.37014	-5.95348	0.000131979	0.010351
ENSMUST00000096119.4|ENSMUSG00000024887.9|-|-|Asah2-201|Asah2|4682|protein_coding|	Asah2	-1.72099	5.36861	-5.93791	0.000134405	0.0104651
ENSMUST00000091002.7|ENSMUSG00000041842.15|OTTMUSG00000023128|OTTMUST00000055884.1|Fhdc1-201|Fhdc1|4162|protein_coding|	Fhdc1	-2.02785	3.73031	-5.89188	0.000141974	0.0109147
ENSMUST00000033056.4|ENSMUSG00000030793.4|OTTMUSG00000025367|OTTMUST00000062448.1|Pycard-201|Pycard|3800|protein_coding|	Pycard	-3.37679	1.54424	-5.86006	0.000148871	0.0113483
ENSMUST00000018918.11|ENSMUSG00000018774.13|OTTMUSG00000006002|OTTMUST00000013438.1|Cd68-201|Cd68|1230|protein_coding|	Cd68	-2.23999	2.94904	-5.83968	0.000151151	0.0114379
ENSMUST00000020970.9|ENSMUSG00000020641.16|OTTMUSG00000027569|OTTMUST00000068265.1|Rsad2-201|Rsad2|3782|protein_coding|	Rsad2	-3.66012	6.47453	-5.84373	0.000152529	0.0114973
ENSMUST00000018246.5|ENSMUSG00000018102.5|OTTMUSG00000000566|OTTMUST00000001153.1|Hist1h2bc-201|Hist1h2bc|1156|protein_coding|	Hist1h2bc	-2.08643	4.47162	-5.80124	0.000158234	0.011881
ENSMUST00000000808.7|ENSMUSG00000000791.9|OTTMUSG00000061579|OTTMUST00000150216.1|Il12rb1-201|Il12rb1|2873|protein_coding|	Il12rb1	-5.66518	2.61398	-5.82983	0.000163898	0.0121879
ENSMUST00000033264.11|ENSMUSG00000030966.13|OTTMUSG00000060441|OTTMUST00000147894.1|Trim21-201|Trim21|2793|protein_coding|	Trim21	-4.99065	3.4548	-5.81031	0.000164208	0.0121879
ENSMUST00000035110.10|ENSMUSG00000032523.11|OTTMUSG00000062671|OTTMUST00000152652.1|Hhatl-201|Hhatl|1870|protein_coding|	Hhatl	-3.57586	3.55548	-5.73348	0.000173945	0.0128124
ENSMUST00000106222.8|ENSMUSG00000028268.14|OTTMUSG00000023133|OTTMUST00000055907.1|Gbp3-203|Gbp3|2629|protein_coding|	Gbp3	-7.64826	3.30266	-5.83023	0.000175321	0.0128648
ENSMUST00000168406.3|ENSMUSG00000023367.14|OTTMUSG00000057391|OTTMUST00000141189.1|Tmem176a-202|Tmem176a|1086|protein_coding|	Tmem176a	-2.13895	5.16405	-5.7061	0.000177518	0.0129769
ENSMUST00000178328.7|ENSMUSG00000019528.18|OTTMUSG00000029310|-|Gyg-203|Gyg|1698|protein_coding|	Gyg	-1.69802	8.96944	-5.6983	0.000179146	0.0130467
ENSMUST00000107689.6|ENSMUSG00000041842.15|OTTMUSG00000023128|OTTMUST00000055885.1|Fhdc1-202|Fhdc1|5918|protein_coding|	Fhdc1	-2.26411	2.746	-5.69321	0.000180369	0.0130786
ENSMUST00000092640.5|ENSMUSG00000013846.9|-|-|St3gal1-201|St3gal1|4985|protein_coding|	St3gal1	-1.64433	6.00773	-5.67145	0.000185094	0.0132801
ENSMUST00000045097.10|ENSMUSG00000040253.15|OTTMUSG00000053927|OTTMUST00000134136.1|Gbp7-201|Gbp7|5614|protein_coding|	Gbp7	-9.53334	3.23207	-5.82073	0.000188322	0.0134619
ENSMUST00000215836.1|ENSMUSG00000019852.7|OTTMUSG00000063675|OTTMUST00000155051.1|Arfgef3-202|Arfgef3|14579|protein_coding|	Arfgef3	-2.05333	7.44242	-5.65185	0.000189618	0.0135047
ENSMUST00000033990.6|ENSMUSG00000031583.13|OTTMUSG00000060957|OTTMUST00000148966.1|Wrn-201|Wrn|5019|protein_coding|	Wrn	-2.42294	2.96805	-5.64628	0.000191088	0.0135595
ENSMUST00000002274.9|ENSMUSG00000002204.9|OTTMUSG00000021117|OTTMUST00000049974.1|Napsa-201|Napsa|1560|protein_coding|	Napsa	-2.03747	3.57607	-5.63815	0.000192815	0.0136322
ENSMUST00000074231.5|ENSMUSG00000073002.9|OTTMUSG00000057918|OTTMUST00000142531.1|Vamp5-201|Vamp5|553|protein_coding|	Vamp5	-2.415	3.89759	-5.63306	0.000194198	0.013677
ENSMUST00000113675.7|ENSMUSG00000029994.17|OTTMUSG00000022166|OTTMUST00000052636.1|Anxa4-202|Anxa4|2030|protein_coding|	Anxa4	-2.13574	6.21252	-5.62965	0.000194861	0.013677
ENSMUST00000141135.4|ENSMUSG00000028125.14|OTTMUSG00000029911|OTTMUST00000074211.1|Abca4-207|Abca4|3606|protein_coding|	Abca4	-1.73293	3.73051	-5.59633	0.00020292	0.0141912
ENSMUST00000031852.4|ENSMUSG00000029828.4|OTTMUSG00000036739|OTTMUST00000094226.1|4921507P07Rik-201|4921507P07Rik|2378|protein_coding|	4921507P07Rik	-1.91066	2.4728	-5.56126	0.000211892	0.0147124
ENSMUST00000031238.12|ENSMUSG00000029298.15|OTTMUSG00000053800|OTTMUST00000133911.1|Gbp9-201|Gbp9|4381|protein_coding|	Gbp9	-12.5353	-0.65999	-5.76943	0.0002168	0.0148931
ENSMUST00000114268.4|ENSMUSG00000025889.13|OTTMUSG00000057624|OTTMUST00000141609.1|Snca-201|Snca|1280|protein_coding|	Snca	-2.2244	4.9851	-5.53612	0.000218675	0.0149161
ENSMUST00000039177.11|ENSMUSG00000033308.16|OTTMUSG00000025956|OTTMUST00000064012.1|Dpyd-201|Dpyd|4492|protein_coding|	Dpyd	-3.26937	0.999469	-5.53424	0.00022098	0.0149679
ENSMUST00000032175.10|ENSMUSG00000030088.15|OTTMUSG00000025984|OTTMUST00000064097.1|Aldh1l1-201|Aldh1l1|3052|protein_coding|	Aldh1l1	-1.82253	5.33465	-5.52839	0.000220665	0.0149679
ENSMUST00000173739.7|ENSMUSG00000002985.16|OTTMUSG00000038239|OTTMUST00000098458.1|Apoe-205|Apoe|1221|protein_coding|	Apoe	-1.76938	9.16381	-5.51549	0.000224215	0.0150816
ENSMUST00000031249.7|ENSMUSG00000029309.7|OTTMUSG00000053770|OTTMUST00000133848.1|Sparcl1-201|Sparcl1|2759|protein_coding|	Sparcl1	-1.5741	8.15984	-5.49699	0.000229417	0.0153781
ENSMUST00000182209.7|ENSMUSG00000034165.16|OTTMUSG00000044411|OTTMUST00000116935.1|Ccnd3-205|Ccnd3|1977|protein_coding|	Ccnd3	-1.51934	7.35144	-5.45702	0.000241124	0.0161071
ENSMUST00000112484.9|ENSMUSG00000004266.15|OTTMUSG00000038210|OTTMUST00000098374.1|Ptpn6-202|Ptpn6|2219|protein_coding|	Ptpn6	-2.12299	4.87275	-5.42149	0.000252171	0.0166158
ENSMUST00000029087.3|ENSMUSG00000049401.10|OTTMUSG00000016333|OTTMUST00000039247.1|Ogfr-201|Ogfr|2449|protein_coding|	Ogfr	-1.51004	7.18763	-5.41434	0.000254347	0.0167024
ENSMUST00000205208.2|ENSMUSG00000030281.16|OTTMUSG00000024163|OTTMUST00000059109.1|Il17rc-205|Il17rc|1759|protein_coding|	Il17rc	-1.9842	4.52032	-5.40005	0.000258995	0.0169502
ENSMUST00000086844.9|ENSMUSG00000000782.15|OTTMUSG00000005622|OTTMUST00000012508.1|Tcf7-201|Tcf7|2471|protein_coding|	Tcf7	-1.91202	3.25067	-5.38951	0.000262432	0.0170598
ENSMUST00000025197.5|ENSMUSG00000024339.12|OTTMUSG00000026436|OTTMUST00000065379.1|Tap2-201|Tap2|3442|protein_coding|	Tap2	-6.15979	2.69063	-5.45321	0.000265198	0.017182
ENSMUST00000037315.12|ENSMUSG00000039202.12|OTTMUSG00000029104|OTTMUST00000072182.1|Abhd2-201|Abhd2|6877|protein_coding|	Abhd2	-1.65143	6.54815	-5.37765	0.000266347	0.0171989
ENSMUST00000060315.11|ENSMUSG00000056144.14|OTTMUSG00000019147|OTTMUST00000045887.1|Trim34a-201|Trim34a|2590|protein_coding|	Trim34a	-10.2895	-2.54645	-5.54274	0.000271153	0.0174511
ENSMUST00000040655.12|ENSMUSG00000036594.14|OTTMUSG00000037121|OTTMUST00000095576.1|H2-Aa-201|H2-Aa|1132|protein_coding|	H2-Aa	-11.166	4.33477	-5.54206	0.000277853	0.0177642
ENSMUST00000035045.14|ENSMUSG00000032470.16|OTTMUSG00000029468|OTTMUST00000073013.1|Mras-201|Mras|4701|protein_coding|	Mras	-1.86742	5.47176	-5.33694	0.00028041	0.0178688
ENSMUST00000168280.1|ENSMUSG00000078853.8|OTTMUSG00000005727|OTTMUST00000093592.1|Igtp-203|Igtp|1832|protein_coding|	Igtp	-10.3993	-2.52845	-5.49688	0.000288112	0.0182959
ENSMUST00000026737.11|ENSMUSG00000025647.16|OTTMUSG00000031613|OTTMUST00000078308.1|Shisa5-201|Shisa5|1834|protein_coding|	Shisa5	-1.7862	6.54823	-5.31134	0.000289636	0.0182959
ENSMUST00000075447.13|ENSMUSG00000062300.14|OTTMUSG00000059280|OTTMUST00000145500.1|Nectin2-201|Nectin2|2735|protein_coding|	Nectin2	-1.7078	5.25147	-5.31048	0.000289946	0.0182959
ENSMUST00000032473.6|ENSMUSG00000054072.11|-|-|Iigp1-201|Iigp1|3121|protein_coding|	Iigp1	-12.9387	0.279884	-5.53464	0.000292519	0.0183596
ENSMUST00000025046.2|ENSMUSG00000024210.2|OTTMUSG00000028132|OTTMUST00000069687.1|Ip6k3-201|Ip6k3|2307|protein_coding|	Ip6k3	-1.52806	4.40782	-5.30261	0.000292851	0.0183596
ENSMUST00000078050.6|ENSMUSG00000006418.17|OTTMUSG00000001140|OTTMUST00000002228.1|Rnf114-201|Rnf114|2502|protein_coding|	Rnf114	-2.10255	5.5526	-5.29284	0.000296612	0.0184165
ENSMUST00000034562.8|ENSMUSG00000032060.10|OTTMUSG00000063076|OTTMUST00000153528.1|Cryab-201|Cryab|946|protein_coding|	Cryab	-2.12069	5.96953	-5.28994	0.000297713	0.0184259
ENSMUST00000026383.3|ENSMUSG00000025333.10|OTTMUSG00000019341|OTTMUST00000046178.1|Gpr143-201|Gpr143|1586|protein_coding|	Gpr143	-1.90264	6.01683	-5.27836	0.000302051	0.0186348
ENSMUST00000035266.10|ENSMUSG00000078853.8|OTTMUSG00000005727|OTTMUST00000012730.1|Igtp-201|Igtp|2022|protein_coding|	Igtp	-11.5447	5.10343	-5.44213	0.000318192	0.0193837
ENSMUST00000089651.5|ENSMUSG00000068335.6|OTTMUSG00000023337|OTTMUST00000056545.1|Dok1-201|Dok1|1807|protein_coding|	Dok1	-1.78193	3.51545	-5.21706	0.00032663	0.0197733
ENSMUST00000049874.13|ENSMUSG00000050103.18|OTTMUSG00000034912|OTTMUST00000088754.1|Agmo-201|Agmo|2423|protein_coding|	Agmo	-2.53239	1.49893	-5.19799	0.000335319	0.0202361
ENSMUST00000162170.7|ENSMUSG00000030329.11|OTTMUSG00000029032|OTTMUST00000072035.1|Pianp-207|Pianp|2053|protein_coding|	Pianp	-1.6653	6.93499	-5.18272	0.000341339	0.0205355
ENSMUST00000125810.1|ENSMUSG00000008540.11|OTTMUSG00000027063|OTTMUST00000066912.1|Mgst1-206|Mgst1|365|protein_coding|	Mgst1	-2.43455	2.35129	-5.15051	0.000356294	0.0211875
ENSMUST00000038142.14|ENSMUSG00000039236.18|OTTMUSG00000027310|OTTMUST00000067502.1|Isg20-201|Isg20|1083|protein_coding|	Isg20	-1.93717	3.8566	-5.15211	0.000355122	0.0211875
ENSMUST00000079625.10|ENSMUSG00000060519.11|OTTMUSG00000021567|OTTMUST00000051191.1|Tor3a-201|Tor3a|3285|protein_coding|	Tor3a	-1.82936	5.20066	-5.1343	0.000363357	0.0215258
ENSMUST00000215875.1|ENSMUSG00000032192.9|OTTMUSG00000062797|OTTMUST00000152934.1|Gnb5-206|Gnb5|2105|protein_coding|	Gnb5	-1.56164	5.7255	-5.12877	0.000365942	0.0216129
ENSMUST00000060913.7|ENSMUSG00000047067.7|OTTMUSG00000048631|OTTMUST00000124550.1|Dusp28-201|Dusp28|1314|protein_coding|	Dusp28	-2.10343	3.76125	-5.11293	0.000373665	0.0220019
ENSMUST00000152417.7|ENSMUSG00000024371.14|OTTMUSG00000034003|OTTMUST00000085832.1|C2-206|C2|2157|protein_coding|	C2	-3.00908	5.69665	-5.09899	0.000382645	0.0224054
ENSMUST00000058801.14|ENSMUSG00000056116.18|OTTMUSG00000014954|OTTMUST00000035506.1|H2-T22-201|H2-T22|1534|protein_coding|	H2-T22	-5.0348	3.26219	-5.12008	0.000391031	0.0226121
ENSMUST00000049460.10|ENSMUSG00000034708.11|OTTMUSG00000002816|OTTMUST00000005699.1|Grn-201|Grn|2340|protein_coding|	Grn	-1.7964	8.56045	-5.06804	0.000395984	0.0228304
ENSMUST00000023629.8|ENSMUSG00000022912.8|OTTMUSG00000027260|OTTMUST00000067401.1|Pros1-201|Pros1|3303|protein_coding|	Pros1	-1.40092	6.37337	-5.06062	0.000399808	0.0229824
ENSMUST00000222127.1|ENSMUSG00000021583.7|OTTMUSG00000067484|OTTMUST00000163369.1|Erap1-206|Erap1|660|protein_coding|	Erap1	-4.71518	2.34399	-5.07031	0.000413023	0.0236718
ENSMUST00000030785.14|ENSMUSG00000028943.18|OTTMUSG00000010307|OTTMUST00000023995.1|Espn-201|Espn|3406|protein_coding|	Espn	-2.6442	4.16703	-5.02855	0.000418023	0.0238877
ENSMUST00000194038.1|ENSMUSG00000103800.1|OTTMUSG00000050620|OTTMUST00000128338.1|Pcdha8-201|Pcdha8|5338|protein_coding|	Pcdha8	-1.99905	2.08964	-5.02299	0.000420053	0.0239331
ENSMUST00000051293.7|ENSMUSG00000044197.8|OTTMUSG00000023071|OTTMUST00000055642.1|Gpr146-201|Gpr146|4157|protein_coding|	Gpr146	-1.46535	5.24297	-5.00774	0.000428434	0.0241971
ENSMUST00000076922.5|ENSMUSG00000030921.17|OTTMUSG00000019192|OTTMUST00000045993.1|Trim30a-201|Trim30a|3771|protein_coding|	Trim30a	-8.15844	3.404	-5.1262	0.000433231	0.024397
ENSMUST00000034121.10|ENSMUSG00000005142.10|OTTMUSG00000061404|OTTMUST00000149841.1|Man2b1-201|Man2b1|3822|protein_coding|	Man2b1	-1.47964	6.5183	-4.99021	0.000438409	0.024617
ENSMUST00000216841.1|ENSMUSG00000055720.10|OTTMUSG00000063209|OTTMUST00000153921.1|Ubl7-208|Ubl7|1426|protein_coding|	Ubl7	-3.31436	5.06331	-4.99194	0.000442077	0.0247137
ENSMUST00000032479.10|ENSMUSG00000030329.11|OTTMUSG00000029032|OTTMUST00000072034.1|Pianp-201|Pianp|2250|protein_coding|	Pianp	-1.81115	6.34841	-4.95504	0.000459211	0.0255628
ENSMUST00000147193.7|ENSMUSG00000047193.16|OTTMUSG00000033489|OTTMUST00000084209.1|Dync2h1-206|Dync2h1|13103|protein_coding|	Dync2h1	-2.29046	4.36321	-4.94484	0.000465812	0.0258331
ENSMUST00000165313.1|ENSMUSG00000036249.16|OTTMUSG00000012408|-|Rbm43-206|Rbm43|1975|protein_coding|	Rbm43	-2.24768	3.42339	-4.94324	0.000466734	0.0258331
ENSMUST00000079751.8|ENSMUSG00000056073.16|OTTMUSG00000016255|-|Grik2-201|Grik2|2610|protein_coding|	Grik2	-2.17947	3.55224	-4.9403	0.000468464	0.025855
ENSMUST00000040828.5|ENSMUSG00000073421.5|OTTMUSG00000037120|OTTMUST00000095573.1|H2-Ab1-201|H2-Ab1|1211|protein_coding|	H2-Ab1	-10.7094	3.97286	-5.10746	0.000479907	0.0259686
ENSMUST00000102767.7|ENSMUSG00000036249.16|OTTMUSG00000012408|OTTMUST00000029515.1|Rbm43-201|Rbm43|2057|protein_coding|	Rbm43	-2.86177	3.88552	-4.92952	0.000477137	0.0259686
ENSMUST00000041623.8|ENSMUSG00000041773.8|OTTMUSG00000067705|OTTMUST00000163831.1|Enc1-201|Enc1|4737|protein_coding|	Enc1	-1.86393	7.17837	-4.93125	0.000473886	0.0259686
ENSMUST00000045970.7|ENSMUSG00000034220.7|OTTMUSG00000048573|OTTMUST00000124440.1|Gpc1-201|Gpc1|4176|protein_coding|	Gpc1	-1.48834	8.72067	-4.92815	0.000475784	0.0259686
ENSMUST00000009727.11|ENSMUSG00000022415.12|OTTMUSG00000016389|OTTMUST00000039471.1|Syngr1-201|Syngr1|4180|protein_coding|	Syngr1	-1.43193	5.27556	-4.90308	0.00049185	0.026467
ENSMUST00000002084.13|ENSMUSG00000031378.14|OTTMUSG00000017700|OTTMUST00000042898.1|Abcd1-201|Abcd1|3648|protein_coding|	Abcd1	-1.79111	4.74424	-4.9002	0.000493764	0.0264964
ENSMUST00000132641.7|ENSMUSG00000026222.16|OTTMUSG00000030061|OTTMUST00000074561.1|Sp100-204|Sp100|1197|protein_coding|	Sp100	-9.30366	-0.954203	-5.04735	0.000498889	0.0266975
ENSMUST00000112979.2|ENSMUSG00000040828.9|-|-|Catsperd-201|Catsperd|2565|protein_coding|	Catsperd	-1.69483	3.48592	-4.86852	0.000514979	0.0274826
ENSMUST00000146439.7|ENSMUSG00000078922.9|OTTMUSG00000005527|OTTMUST00000012295.1|Tgtp1-203|Tgtp1|764|protein_coding|	Tgtp1	-12.6971	2.03589	-5.06866	0.000530459	0.0281535
ENSMUST00000039581.13|ENSMUSG00000034947.13|OTTMUSG00000002931|OTTMUST00000006008.1|Tmem106a-201|Tmem106a|2304|protein_coding|	Tmem106a	-2.43502	3.04321	-4.83321	0.000540626	0.0286148
ENSMUST00000164553.6|ENSMUSG00000068566.12|OTTMUSG00000057713|OTTMUST00000141775.1|Myadm-202|Myadm|2799|protein_coding|	Myadm	-1.76393	7.85221	-4.7876	0.000573852	0.0302083
ENSMUST00000136494.1|ENSMUSG00000037533.19|OTTMUSG00000005672|OTTMUST00000012630.1|Rapgef6-206|Rapgef6|716|protein_coding|	Rapgef6	-2.1415	2.37572	-4.78442	0.000576566	0.0302689
ENSMUST00000080882.10|ENSMUSG00000040907.15|OTTMUSG00000016491|OTTMUST00000039799.1|Atp1a3-201|Atp1a3|3621|protein_coding|	Atp1a3	-1.61863	4.97876	-4.7674	0.000589628	0.030871
ENSMUST00000141156.2|ENSMUSG00000037161.14|OTTMUSG00000022051|OTTMUST00000052355.1|Mgarp-203|Mgarp|1246|protein_coding|	Mgarp	-2.83985	5.99545	-4.76611	0.000593406	0.0309851
ENSMUST00000092671.11|ENSMUSG00000004040.16|OTTMUSG00000002128|OTTMUST00000084157.1|Stat3-201|Stat3|2927|protein_coding|	Stat3	-2.42412	2.93542	-4.70847	0.000639447	0.0329451
ENSMUST00000031850.9|ENSMUSG00000029826.14|OTTMUSG00000023645|OTTMUST00000057702.1|Zc3hav1-201|Zc3hav1|3400|protein_coding|	Zc3hav1	-2.24075	5.08701	-4.70582	0.000641268	0.0329513
ENSMUST00000140842.8|ENSMUSG00000040483.15|OTTMUSG00000006106|OTTMUST00000084527.1|Xaf1-202|Xaf1|651|protein_coding|	Xaf1	-6.86507	2.9148	-4.78485	0.000653347	0.0333948
ENSMUST00000107926.7|ENSMUSG00000028459.11|OTTMUSG00000006823|OTTMUST00000015748.1|Cd72-205|Cd72|1419|protein_coding|	Cd72	-2.31807	2.62725	-4.67959	0.000664692	0.0338853
ENSMUST00000034260.8|ENSMUSG00000031803.8|OTTMUSG00000062166|OTTMUST00000151721.1|B3gnt3-201|B3gnt3|3055|protein_coding|	B3gnt3	-1.7008	3.67553	-4.6699	0.000672809	0.0341195
ENSMUST00000025831.6|ENSMUSG00000052085.6|-|-|Dock8-201|Dock8|7810|protein_coding|	Dock8	-1.72196	3.68556	-4.65884	0.000683017	0.0345468
ENSMUST00000081435.4|ENSMUSG00000035929.11|OTTMUSG00000037138|OTTMUST00000095617.1|H2-Q4-201|H2-Q4|1793|protein_coding|	H2-Q4	-7.07401	2.16493	-4.73612	0.000703763	0.0352282
ENSMUST00000038154.11|ENSMUSG00000037161.14|OTTMUSG00000022051|OTTMUST00000052353.1|Mgarp-201|Mgarp|1232|protein_coding|	Mgarp	-2.42873	5.82968	-4.62294	0.000718441	0.0357359
ENSMUST00000077458.6|ENSMUSG00000026797.16|OTTMUSG00000012527|OTTMUST00000029783.1|Stxbp1-202|Stxbp1|3616|protein_coding|	Stxbp1	-1.45009	5.54318	-4.61053	0.000729578	0.0361467
ENSMUST00000209061.1|ENSMUSG00000044786.6|OTTMUSG00000021115|OTTMUST00000144881.1|Zfp36-202|Zfp36|2465|protein_coding|	Zfp36	-2.13432	5.68163	-4.60396	0.00073655	0.0363991
ENSMUST00000107256.3|ENSMUSG00000030559.8|OTTMUSG00000025016|OTTMUST00000061576.1|Rab38-201|Rab38|1577|protein_coding|	Rab38	-1.2947	9.00408	-4.60076	0.000739398	0.0364469
ENSMUST00000182538.2|ENSMUSG00000066800.11|OTTMUSG00000043573|OTTMUST00000114394.1|Rnasel-204|Rnasel|2761|protein_coding|	Rnasel	-1.93969	2.04731	-4.59661	0.000743765	0.0364765
ENSMUST00000076249.5|ENSMUSG00000062488.9|OTTMUSG00000016648|OTTMUST00000040266.1|Ifit3b-201|Ifit3b|2000|protein_coding|	Ifit3b	-6.59721	3.89361	-4.66575	0.000761659	0.0372598
ENSMUST00000164465.2|ENSMUSG00000049612.10|OTTMUSG00000000194|OTTMUST00000000577.1|Omg-201|Omg|2228|protein_coding|	Omg	-3.84932	1.02109	-4.59331	0.000764915	0.0373248
ENSMUST00000050958.8|ENSMUSG00000049555.10|OTTMUSG00000021713|OTTMUST00000051525.1|Tmie-201|Tmie|2802|protein_coding|	Tmie	-2.25583	2.36645	-4.56403	0.000778345	0.0377692
ENSMUST00000042744.15|ENSMUSG00000040998.18|OTTMUSG00000026534|OTTMUST00000065650.1|Npnt-202|Npnt|4619|protein_coding|	Npnt	-1.51818	5.77621	-4.56196	0.000779873	0.0377692
ENSMUST00000030583.12|ENSMUSG00000028792.14|OTTMUSG00000009623|OTTMUST00000022144.1|Ak2-201|Ak2|986|protein_coding|	Ak2	-2.17249	4.13957	-4.54726	0.000796321	0.038184
ENSMUST00000068825.7|ENSMUSG00000028954.11|OTTMUSG00000053708|OTTMUST00000133738.1|Nub1-201|Nub1|3269|protein_coding|	Nub1	-1.51144	7.10141	-4.53302	0.000811611	0.0387255
ENSMUST00000025719.3|ENSMUSG00000024806.3|-|-|Mlana-201|Mlana|623|protein_coding|	Mlana	-1.74969	9.38028	-4.52366	0.000822214	0.0391349
ENSMUST00000021806.10|ENSMUSG00000021376.11|OTTMUSG00000024764|OTTMUST00000060976.1|Tpmt-201|Tpmt|2708|protein_coding|	Tpmt	-2.45182	2.09583	-4.52315	0.000824236	0.039135
ENSMUST00000207578.1|ENSMUSG00000030616.15|OTTMUSG00000049044|OTTMUST00000146544.1|Sytl2-211|Sytl2|1490|protein_coding|	Sytl2	-1.44066	5.19729	-4.50223	0.00084691	0.0401133
ENSMUST00000053536.4|ENSMUSG00000041598.7|OTTMUSG00000003850|OTTMUST00000008470.1|Cdc42ep4-201|Cdc42ep4|3008|protein_coding|	Cdc42ep4	-1.53911	5.9832	-4.48469	0.000867767	0.0409012
ENSMUST00000108325.8|ENSMUSG00000003617.16|OTTMUSG00000023513|OTTMUST00000057343.1|Cp-203|Cp|3183|protein_coding|	Cp	-1.75827	5.03347	-4.48071	0.000872607	0.0410295
ENSMUST00000162443.7|ENSMUSG00000038521.17|OTTMUSG00000034941|OTTMUST00000088914.1|C1s1-204|C1s1|2906|protein_coding|	C1s1	-2.33179	2.25042	-4.47584	0.000879553	0.0411563
ENSMUST00000219157.1|ENSMUSG00000025359.10|OTTMUSG00000065125|OTTMUST00000158716.1|Pmel-203|Pmel|622|protein_coding|	Pmel	-2.08313	7.76916	-4.45707	0.000902093	0.0421093
ENSMUST00000071069.12|ENSMUSG00000057596.13|OTTMUSG00000019202|OTTMUST00000046007.1|Trim30d-202|Trim30d|3282|protein_coding|	Trim30d	-9.17123	-0.53532	-4.59369	0.000921506	0.0429121
ENSMUST00000214086.1|ENSMUSG00000055720.10|OTTMUSG00000063209|OTTMUST00000153922.1|Ubl7-203|Ubl7|469|protein_coding|	Ubl7	-2.52786	2.48557	-4.42872	0.00094026	0.0435759
ENSMUST00000054344.10|ENSMUSG00000035245.12|OTTMUSG00000023403|OTTMUST00000056839.1|Eogt-201|Eogt|4424|protein_coding|	Eogt	-1.61301	8.0504	-4.42813	0.000938842	0.0435759
ENSMUST00000146328.3|ENSMUSG00000030035.14|OTTMUSG00000024274|OTTMUST00000059439.1|Wbp1-207|Wbp1|981|protein_coding|	Wbp1	-2.10272	2.65238	-4.41293	0.000959438	0.0441478
ENSMUST00000170731.7|ENSMUSG00000020458.16|OTTMUSG00000005336|-|Rtn4-210|Rtn4|1272|protein_coding|	Rtn4	-2.35249	4.03066	-4.41066	0.000963317	0.0442213
ENSMUST00000095157.10|ENSMUSG00000068245.14|OTTMUSG00000034689|OTTMUST00000088078.1|Phf11d-201|Phf11d|2666|protein_coding|	Phf11d	-6.47605	0.736168	-4.48488	0.000975743	0.0446858
ENSMUST00000035148.12|ENSMUSG00000032548.14|OTTMUSG00000048443|OTTMUST00000124161.1|Slco2a1-201|Slco2a1|7122|protein_coding|	Slco2a1	-4.82184	2.76291	-4.42927	0.000991072	0.0451742
ENSMUST00000146233.7|ENSMUSG00000040483.15|OTTMUSG00000006106|OTTMUST00000013799.1|Xaf1-204|Xaf1|2597|protein_coding|	Xaf1	-6.71378	2.7906	-4.46068	0.00101891	0.046067
ENSMUST00000031251.15|ENSMUSG00000029311.16|OTTMUSG00000026783|OTTMUST00000066228.1|Hsd17b11-201|Hsd17b11|1825|protein_coding|	Hsd17b11	-1.32497	6.507	-4.36447	0.00102637	0.046239
ENSMUST00000045042.7|ENSMUSG00000039699.13|OTTMUSG00000018629|OTTMUST00000044867.1|Batf2-201|Batf2|1391|protein_coding|	Batf2	-7.68237	1.93361	-4.47547	0.00103454	0.0462844
ENSMUST00000101367.8|ENSMUSG00000029780.14|OTTMUSG00000023209|OTTMUST00000056166.1|Nt5c3-202|Nt5c3|1519|protein_coding|	Nt5c3	-1.82116	5.71375	-4.34647	0.00105279	0.0469285
ENSMUST00000064922.6|ENSMUSG00000052837.6|OTTMUSG00000061397|OTTMUST00000149818.1|Junb-201|Junb|1809|protein_coding|	Junb	-2.36398	6.05416	-4.30648	0.00111542	0.0494458
