# Supplementary material for: Tumor heterogeneity and clonal cooperation influence the immune selection of IFN-γ-signaling mutant cancer cells
Source: Nat Commun. 2020 Jan 30;11:602. doi: 10.1038/s41467-020-14290-4 (PMC6992737; doi:10.1038/s41467-020-14290-4)
Supplement: Supplementary file 6 — Source Data [file 41467_2020_14290_MOESM6_ESM.xlsx]

## Sheet: Fig. 1c
2C:Tumor Cell Ratio	WT
0.25-1	77.5465	88.7185	85.5409		78.8	81.3		100	99.6107
0.5-1	74.3702	70.9748	31.0415		22	17.5		56.6743	55.6898
1-1	43.1544	50.931	24.2669		17.3	8		49.5896	47.0163
2-1	13.253	13.5816	4.45905		1.35	2		33.324	29.1075
4-1	3.03395	7.91895	2.46714		0.8	0.06		4.58668	3.23583
	IFNgR2 Mut.1
0.25-1	96.3742	93.4314	73.4		70.2	100		91.0502	100
0.5-1	92.6957	85.444	58.5		55.7	100		100	100
1-1	78.0872	82.2911	43.8		48	49.5896		100	100
2-1	70.0998	63.6889	31.7		26.2	33.324		100	100
4-1	50.867	49.5008	15.6		14	4.58668		100	97.1942
	Jak1 Mut.1
0.25-1	96.162	95.629			57.5	49.7		100	100
0.5-1	92.6439	95.629			43.9	34.1		100	100
1-1	85.0746	90.0853			18.8	16.8		100	100
2-1	67.9104	74.9467			4.7	8.5		100	100
4-1	60.661	56.7164			3.2	4.6		100	100

## Sheet: Fig. 2a
WT	Day	Mu1	Mu2	Mu3	Mu4	Mu5		Mu1	Mu2	Mu3	Mu4	Mu5
	5	4.4	4	6	5	2		2	11.1	7.5	6	2
	7	9	65.52	21.312	9.548	40.5		20.196	5.76	43.378	16.182	23.52
	11	9	31.2	13.32	8.68	22.5		11.22	5.76	18.86	8.99	11.2
	13	24	42.16	172.53	104.632	79.695		68.448	73.92	0	20.4	13.5
	15	23.97	98.739	16.2	43.2	76.95		222.78	9	0	72.6	195.3
	18	224.532	373.8	116.62	163.944	16.184		90.86	18	0	111.15	142.56
	20	586.971	548.352	18	175.712	280.8		232.557	0	193.515	133.084	24.42
	22	603.42	377.692	295.812	247.52	54.52		16.83	679	772.2	0	190.12
IFNgR2 Mut.1	Day	Mu1	Mu2	Mu3	Mu4	Mu5		Mu1	Mu2	Mu3	Mu4	Mu5
	5	7.5	14	2	6	6		6	4	2	4	2
	7	46.683	23.698	4	89.7	28.8		6	9	6	12	31.08
	11	22.23	13.94	4	39	14.4		6	9	6	12	15.54
	13	0	0	1	1	1		0	1	5.28	0	15.36
	15	0	0	0	0	0		0	0	7.2	2	0
	18	0	0	0	0	0		0	0	1	0	0
	20	0	0	0	0	0		0	0	0	0	0
	22	0	0	0	0	0		0	0	0	0	0
IFNgR2 Mut.2	Day	Mu1	Mu2	Mu3	Mu4	Mu5		Mu1	Mu2	Mu3	Mu4	Mu5
	5	2	7.5	9	4	9		2	7.5	2	2	9
	7	6	75.168	12	18.972	18.944		45.375	19.008	61.36	6	13.5
	11	6	31.32	12	10.54	11.84		18.15	10.56	30.68	6	9
	13	47.376	0	2.25	0	0		0	2	1	1	28.56
	15	42.336	1	0	0	0		4	4	0	0	23.31
	18	26.64	1	0	0	0		6	1	0	0	1
	20	40.5	0	0	0	0		1	1	0	0	0
	22	67.6	0	0	0	0		1	1	1	0	0
Jak1 Mut.1	Day	Mu1	Mu2	Mu3	Mu4	Mu5		Mu1	Mu2	Mu3	Mu4	Mu5
	5	6	9	6	2	9		2	2	6	6	4
	7	13.195	21	10.8	29.6	35.742		29.44	33.189	30.888	41.4	24
	11	10.15	10.5	9	14.8	15.54		14.72	14.43	17.16	20.7	12
	13	16.65	21.15	1	6	37.485		1	4	9	0	1
	15	4	52.675	9	14.79	6		2	4	0	0	0
	18	13.5	57.62	11.25	33.84	1		1	0	0	0	0
	20	70.004	12.6	74.888	4.4	0		0	0	0	0	0
	22	99.456	94.34	0	4	0		0	0	0	0	0
Jak1 Mut.2	Day	Mu1	Mu2	Mu3	Mu4	Mu5		Mu1	Mu2	Mu3	Mu4	Mu5
	5	9	4	6	4	4		6	2	4	6	9
	7	11.25	21.09	6	9.152	29.6		26.588	34	29.75	23.76	12
	11	7.5	11.1	6	7.04	14.8		15.64	17	11.9	13.2	6
	13	2	0	0	0	0		0	0	1	13.5	0
	15	0	0	0	0	0		0	0	1	6.864	0
	18	0	0	0	0	0		1	0	0	1	0
	20	0	0	0	0	0		1	0	0	0	0
	22	0	0	0	0	0		0	0	0	0	0

## Sheet: Fig. 2d&e
	Day	Mu1	Mu2	Mu3	Mu4	Mu5		Mu1	Mu2	Mu3	Mu4	Mu5		Mu1	Mu2	Mu3	Mu4	Mu5
WT	5	53.424	11.7	113.4	92.667	19.2		4	6	15.6	6	4		2	11.1	7.5	6	2
	7	106.95	21.12	108.192	147.4	43.2		1	14.56	24.96	7.5	17.6		20.196	5.76	43.378	16.182	23.52
	11	121.4	56.5	89.4	214	37.3		13.95	9	6	51.072	46.2		11.22	5.76	18.86	8.99	11.2
	13	145.684	87.78	94.772	412.92	24		6	6	12.24	69.483	64.728		68.448	73.92	0	20.4	13.5
	15	251.748	90.948	253.946	616	40		9	11.88	70.092	12.6	191.7		222.78	9	0	72.6	195.3
	18	978.12	107.325	304	330	55.223		13.794	21.812	199.665	1	85.491		90.86	18	0	111.15	142.56
	20	889.2	120	671.44	1680	66		130.35	52.364	222.3	67.584	0		232.557	0	193.515	133.084	24.42
IFNgR2 Mut.1	Day	Mu1	Mu2	Mu3	Mu4	Mu5		Mu1	Mu2	Mu3	Mu4	Mu5		Mu1	Mu2	Mu3	Mu4	Mu5
	5	2	14.4	8.7	7.48	9		7.5	14	2	6	6		15.75	19.2	6	37.44	18
	7	20.944	2	15.912	17.34	11.55		46.683	23.698	4	89.7	28.8		43.74	37.088	41.184	60.416	25.6
	11	1	12.58	11.55	6	8.4		22.23	13.94	4	39	14.4		3	6	4.8	27.2	18
	13	0	6	4	9	4		0	0	1	1	1		0	1	6	4.8	0
	15	0	4	2	0	0		0	0	0	0	0		0	3	0	6	0
	18	0	0	0	0	0		0	0	0	0	0		0	0	0	0	0
	20	0	0	0	0	0		0	0	0	0	0		0	0	0	0	0
IFNgR2 Mut.1 + IFNgR2	Day	Mu1	Mu2	Mu3	Mu4	Mu5		Mu1	Mu2	Mu3	Mu4	Mu5		Mu1	Mu2	Mu3	Mu4	Mu5
	5	9	4	6	4	9		7.2	6	5.2	7.6	10		4.4	1	7.8	30	7.8
	7	9.9	4	10.23	9	4		28.224	46.784	24	133	108		4.8	1	24	59.28	14.4
	11	51.3	9	20.64	24.024	25.155		27	84.375	30	248.4	76.245		16.8	1	62.424	107.835	5.6
	13	75.225	23.52	19.11	31.5	17.76		30	136.416	21.168	476	128.34		79.8	1	97.284	230.86	8.4
	15	93	66.96	23.716	51.03	24.3		35.19	118.584	59.616	842.076	162.688		183.352	1	97.5	202.5	30
	18	368.55	51.94	75.24	72.576	21		55	217.08	101.016	1019.52	151.04		269.874	75	171.864	351.936	60
	20	575.358	67.26	63	6	82.68		191.232	419.52	206.976	1450.8	616		620.781	308.864	222.912	396	221.76
Jak1 Mut.1 + Jak1														Mu1	Mu2	Mu3	Mu4	Mu5
														2	11.7	30.03	86.62	71.136
														1	7.2	67.86	62.496	39.2
														1	24	109.616	141.12	109.62
														4	25.6	123.97	179.172	95.76
														13.5	40.5	170	142.272	68.799
														12.6	30	189.504	419.832	90.72
														13.5	61.48	278.4	811.62	187.92

## Sheet: Fig. 3a
		Mu1	Mu2	Mu3	Mu4	Mu5		Mu1	Mu2	Mu3
WT	4							0	0	0
	7	30	30	73.017	37.5	11.7		24	133.587	4
	9	189	240	270.27	266.4	109.2		65.025	306.934	80.736
	11	696	482.6	599.04	549.12	302.148		578.322	545.738	149.504
	14	741.15	938.736	762.405	928.295	536.403		912.6	1141.21	568.7
	16							2249.56	2768.38	1166.89
IFNgR2 Mut.1	4	Mu1	Mu2	Mu3	Mu4	Mu5		Mu1	Mu2
	7							0.5	0.5
	9	30	37.125	32	18	39		13.5	25.0965
	11	189.6	132.219	234.9	161.16	319.2		64.288	116.736
	14	434.56	233.772	568.56	368	669.438		243.399	328.662
	16	764.775	978.075	440.105	442.9	1020.9		684	983.04
								1881.6	1792
		Mu1	Mu2	Mu3	Mu4	Mu5		Mu1	Mu2	Mu3
Jak1 Mut.1	4							0.5	0	0
	7	18	22.4	5.2	18	12.6		41.624	24.624	0.5
	9	198.4	126	113.6	0	129.6		126.75	103.968	9
	11	522.72	416	281.952	0	331.668		315.689	477.405	32
	14	798.56	708.76	560.74	0	1373.13		528.092	748.8	163.048
	16							921.05	1687.95	304.959

## Sheet: Fig. 3b
		Mu1	Mu2	Mu3	Mu4	Mu5		Mu1	Mu2	Mu3	Mu4	Mu5
WT	5	4.18879	31.616	18	48.488	5.6
	7	49.68	99	91.728	60.534	70.2		73.84	32.844	43.148	23.52	129.96
	9	75.516	84.42	126.852	93.933	28		106.288	71.55	33.11	12.6	279.3
	12	83.6	101.616	183.6	61.44	37.5		97.6	78	169.488	18	257.4
	14	85.118	163.072	305.04	24.528	60		138.18	94.72	387.872	30	448.14
	17	85.425	270.108	32.76	144.3	68.4		203.04	150.15	521.64	6	745.2
	19	78.84	384.744	669.735	182	70		266.56	260.4	788.104	0	1204
	21	160.16	720	1117.1	320	105		520.884	341.12	788.104	79.002	1204
	24	204.282	1885.52	1117.1	521.64	148.512
		Mu1	Mu2	Mu3	Mu4	Mu5		Mu1	Mu2	Mu3	Mu4	Mu5
WT+ aCD8	5	61.74	4.8	48.762	30	71.808
	7	127.1	156.4	311.04	151.554	216.804		150.75	138.125	76.734	124.32	119.475
	9	339.636	329.12	466.57	227.07	350.064		313.082	252.252	190.92	219.3	362.88
	12	577.5	466.464		526.608	546.1		515.97	363.196	338.52	372.69	373.626
	14	924.6	742.98		497.76	1056.28		1676.88		720.36	845.728	763.84
	17
	19
	21
	24
		Mu1	Mu2	Mu3	Mu4	Mu5		Mu1	Mu2	Mu3	Mu4	Mu5
IFNgR2 Mut.1	5	4.8	70.4	26	24	13.5
	7	60	30	54	63.07	16.8		50.96	5.6	132.24	40	30.6
	9	36	24	34	30	12.6		7.8	2	524.4	4	16.8
	12	29.4	8.4	2	0	0		0	2	28	0	0
	14	4.05	0	4	0	12.6		0	0	1	0	0
	17	0	0	7.2	0	0		0	0	0	0	0
	19	0	0	1	0	0		0	0	0	0	0
	21	0	0	0	0	0		0	0	0	0	0
	24	0	0	0	0	0		0	0	0	0	0
IFNgR2 Mut.1 + aCD8		Mu1	Mu2	Mu3	Mu4	Mu5		Mu1	Mu2	Mu3	Mu4	Mu5
	5	86.24	18	7.8	7.8	40
	7	395.6	201.84	162.54	221.2	138.65		184.68	117.576	167.2	144.096	21
	9	624	595.32	200.64	377.28	192.984		520.96	354.384	559.488	27.846	71.136
	12	811.2	1037.76	294.044	833.976	255.36		1296	666.862	853.035	821.1	108.813
	14	1305.6	2331	415.8	1160.25	372.69		2625.7	1969.92	1764	2282	155.125
	17
	19
	21
	24

## Sheet: Fig. 4a
	WT	IFNgR2 Mut.1	Jak1 Mut.1
Mu1	13.6667	69	267.333
Mu2	87.6667	215.667	390
Mu3	414	371.333	429.667
Mu4	260.333	277.667	292
Mu5	176	435.667	124
Mu6	203.667
Mu7	125.333
Mu1	285.75	269.083	426.667
Mu2	231.083	377.75	289.333
Mu3	202.75	345.75	311
Mu4	237.75	355.75	146.333
Mu5	182.417	379.417	207
Mu1	285.75	269.083
Mu2	231.083	377.75
Mu3	202.75	345.75
Mu4	237.75	355.75
Mu5	182.417	379.417
Mu1	224.333	577.667
Mu2	318.333	524.667
Mu3	510.667	459.667
Mu4	325.667	416.333
Mu5		283.667

## Sheet: Fig. 4b
	WT	IFNgR2 Mut.1	Jak1 Mut.1
Mu1	1.33	13	20.4
Mu2	5.43	4.18	25
Mu3	3.7	16.3	23.6
Mu4	3.1	5.33	17.5
Mu5	0.82	2.5	15.8
Mu1	1.44	37.2	17.4
Mu2	0.59	43.4	46.9
Mu3	9.71	35.7	30.3
Mu4	8.33	32.3	27
Mu5	1.98	20
Mu1	9.45	66.6	43.3
Mu2	2.86	56.5	53.9
Mu3	1.52	12.2	15.7
Mu4	1.04	23.6	21.7
Mu5	13.1	30.4
Mu1	0.67	35.6
Mu2	0.78	24.2
Mu3	4.46	73.6
Mu4	3.16	43.9
Mu5	2.21	77.8
Mu6	11.8	13.3
Mu7		17.4
Mu8		12.2
Mu1	0.93	20	17.8
Mu2	8.33	19.8	19.2
Mu3	3.03	17.9	21.6
Mu4	4.01	20.8	35.1
Mu5	1.95	17.6	33.1
Mu6	4.44	11.5
Mu7	2.62
Mu1	2.72	45
Mu2	12.2	36.1
Mu3	6.52	54.2
Mu4	6.66	46.3
Mu5	6.9	45.8

## Sheet: Fig. 4c
	WT	IFNgR2 Mut.1	IFNgR2 Mut.1 + IFNgR
Mu1	8.78	13.7	2.63
Mu2	10.3	17	1.55
Mu3	4.71	21.5	5.28
Mu4	8.19	11.5	1.86
Mu5	3.78	11.8	2.75
Mu1	7.48	13.2	0.82
Mu2	9.74	16.3	0.5
Mu3	6.79	20.4	0.41
Mu4	13.4	10.5	3.59
Mu5	3.78	11.5	0.42
Mu1	1.72	37.1	8.77
Mu2	1.58	38.4	1.84
Mu3	1.21	30.8	0.59
Mu4	1.8	26.3	1.36
Mu5	1.09	30.4

## Sheet: Fig. 4d
	WT	Jak1 Mut.1	Jak1 Mut.1 + Jak1
Mu1	1.33	20.6
Mu2	5.43	25.7
Mu3	3.7	39
Mu4	3.1	37.1
Mu5	0.82	30.7
Mu1	1.46	38.5	7.82
Mu2	8.68	69.6	8.6
Mu3	2.37	69.5	2.51
Mu4	8.26		6.25
Mu5	0.19		8.69
Mu6	1.53
Mu7	19.2
Mu1	2.11	39.3	0.51
Mu2	2.13	60.6	1.56
Mu3	0	44.9	0.54
Mu4	2.77	38.1	0.75
Mu5	17.8	44.5	1.22

## Sheet: Fig. 6c
	WT	IFNgR2 Mut.1	Jak1 Mut.1
Mu1	66	5.41	0
Mu2	94.2	1.33	4.35
Mu3	91	1.21	5
Mu4	95.7	1.2	0.2
Mu5	58.3	5.77
Mu1	94.3	3.12	0
Mu2	69.6	0	3.38
Mu3	36.2	10.2	0.53
Mu4	92.3	16.3	0.51
Mu5	93	21.8	0.51
Mu1	37.8	0	0
Mu2	28.6	0.99	0.11
Mu3	80	1.45	4.48
Mu4	86.9	0.37	0.41
Mu5	94.3	0	0

[truncated: 24 more sheets: Fig. 6d, Fig. 6f, Fig. 6g, Fig. 7a, Fig. 7b, Fig. 7c, Fig. 7e, Fig. 7f, Fig. 8a, Fig. 8b, Fig. 8c, Fig. 8d, Fig. 8e, Fig. 8f, Fig. 8g, Fig. S2b, Fig. S3b, Fig. S3d, Fig. S3f, Fig. S4a …]
